# Supplementary material for: Identification of microRNAs regulating Escherichia coli F18 infection in Meishan weaned piglets
Source: Biol Direct. 2016 Nov 3;11:59. doi: 10.1186/s13062-016-0160-3 (PMC5093996; doi:10.1186/s13062-016-0160-3)
Supplement: Additional file 1: — Information of known miRNAs in the duodenum of Meishan piglets. (XLS 107 kb) [file 13062_2016_160_MOESM1_ESM.xls]

## Sheet: Sheet1
rep seqs	id	annotation	K1	K2	K3	M1	M2	M3	baseMean	baseMeanA	baseMeanB	foldChange	log2FoldChange	pval
TGAGGTAGTAGTTTGTGCTGTT	22_8_394500	ssc-let-7i	134913	153015	6475	154861	118708	6499	69841.7	70613.2	69070.3	0.978149	-0.0318734	0.943435
TACAGTATAGATGATGTACT	20_757_323	ssc-miR-144	70	95	117	81	136	131	129.553	125.029	134.076	1.07236	0.100795	0.722061
CTGGACTGTCGGGGGTGGCA	20_517281_1	ssc-miR-4334-5p	0	1	0	1	0	1	0.521756	0.223015	0.820497	3.6791	1.87935	1
TCAAATGCTCAGACTCCTGTGG	22_50272_3	ssc-miR-105-1	4	2	1	5	2	2	2.47604	2.13161	2.82047	1.32316	0.403993	0.895097
TCAAATGCTCAGACTCCTTGGTG	23_37051_3	ssc-miR-105-2	0	3	0	1	1	0	0.576624	0.669046	0.484202	0.723719	-0.466498	1
CCCCACCTCCTCTCTCCTCAGT	22_13049_15	ssc-miR-1224	1	4	6	3	0	7	5.25447	5.60976	4.89918	0.873331	-0.1954	0.991039
AGTGCCTGCTATGTGCCAGA	20_12331_9	ssc-miR-1271	8	9	1	7	5	0	3.73714	4.63112	2.84316	0.613925	-0.703865	0.685564
TTGCATAGTCACAAAAGTGATC	22_5049_58	ssc-miR-153	14	22	5	14	16	8	12.0635	11.9266	12.2004	1.02296	0.0327455	0.940136
CTGGGAGAGGGTTGTTTACTCT	22_3131_114	ssc-miR-30c-1-3p	87	96	17	111	114	15	59.1144	54.5217	63.7071	1.16847	0.224622	0.747738
CCTCTGGGCCCTTCCTCCAGT	21_319_1430	ssc-miR-326	403	372	641	449	256	894	682.983	656.45	709.516	1.08084	0.112151	0.839817
GCTGACTCCTAGTCCAGTGCT	21_3346_70	ssc-miR-345-5p	31	34	2	26	26	5	15.9929	16.3495	15.6364	0.956383	-0.06434	0.824592
TGTTGTACTTTTTTTTTTGTTC	22_1011_599	ssc-miR-3613	232	354	20	323	284	12	150.688	148.318	153.058	1.03196	0.0453859	0.957686
TATGTAACACGGTCCACTAAC	21_2473_107	ssc-miR-411	57	49	10	41	23	11	26.7057	31.7717	21.6396	0.681097	-0.554068	0.482552
TATGGCTACTCCATGGC	17_655718_1	ssc-miR-432-3p	0	2	1	0	1	0	0.73317	1.19321	0.273126	0.228899	-2.12721	0.75787
ACGGCCGCCGCCGGGCGCA	19_3249_46	ssc-miR-4332	165	65	237	202	109	179	205.891	230.287	181.494	0.788122	-0.343509	0.945149
CCATGGATCCCCAGGTGGGT	20_1173_195	ssc-miR-490-5p	30	69	21	71	43	62	51.3159	38.1169	64.5149	1.69255	0.759202	0.51906
GCGACCCACTCTTGGTTTCCA	21_7841_21	ssc-miR-551a	15	19	0	21	10	5	8.98362	7.75628	10.211	1.31648	0.396681	0.957625
TGGAATGTAAAGAAGTATGTAT	22_18_125572	ssc-miR-1	53135	59799	2307	49630	32907	1266	23880.1	27525.3	20235	0.735141	-0.443907	0.578402
TACAGTACTGTGATAACTGAAG	22_27_71744	ssc-miR-101	111602	86701	6371	77713	80062	10108	47354	50277.7	44430.4	0.883699	-0.178373	0.731907
CAAATTCGTATCTAGGGGAAT	21_446_966	ssc-miR-10a-3p	223	316	104	283	231	254	239.058	200.496	277.62	1.38467	0.469539	0.753876
TAAGGCACGCGGTGAATGCC	20_3671_46	ssc-miR-124a	36	25	9	55	26	11	23.0798	20.7456	25.4141	1.22503	0.292822	0.661385
CATTATTACTTTTGGTACGCG	21_115_5220	ssc-miR-126-5p	1949	2508	824	2195	1696	929	1562.46	1632.24	1492.69	0.914504	-0.128939	0.871564
TCACAGTGAACCGGTCTCTTT	21_65_10666	ssc-miR-128	3943	8783	5679	7040	3654	4066	6044.45	7127.02	4961.88	0.696207	-0.522412	0.685425
CTTTTTGCGGTCTGGGCTTGC	21_182_2957	ssc-miR-129b	1287	1490	223	1510	773	395	785.708	800.844	770.572	0.9622	-0.0555915	0.845974
TGGACGTTGGCTCTGGTGGTGA	22_1974_219	ssc-miR-1306-3p	206	234	14	177	171	19	103.309	110.974	95.644	0.861862	-0.214471	0.721223
TTGGTCCCCTTCAACCAGCTGT	22_473_1762	ssc-miR-133a-3p	823	825	17	1004	404	27	364.241	389.765	338.717	0.869029	-0.202523	0.806705
AGCTGGTGTTGTGAATCAGGCCGT	24_696_325	ssc-miR-138	208	207	87	272	103	137	164.501	159.966	169.035	1.0567	0.0795611	0.97444
CAGTGGTTTTACCCTATGGTAG	22_428_2070	ssc-miR-140-5p	677	742	303	915	688	393	585.623	550.698	620.548	1.12684	0.172281	0.789341
CCCATAAAGTAGAAAGCACT	20_23_18032	ssc-miR-142-5p	5579	7042	6803	8867	7526	8767	8616.17	7962.39	9269.95	1.16422	0.21936	0.646537
TGAGATGAAGCACTGTAGCTCT	22_2_4031977	ssc-miR-143-3p	3262982	2741652	70401	3776085	1287068	114173	1.32384e+06	1.42953e+06	1.21815e+06	0.852136	-0.230844	0.789034
GGTGCAGTGCTGCATCTCTGG	21_58_11760	ssc-miR-143-5p	7958	9144	81	13119	3945	181	3961.8	3966.72	3956.89	0.997523	-0.00357836	0.975965
TGAGAACTGAATTCCATAGGCTGT	24_41_7746	ssc-miR-146b	2357	7952	1366	3433	2830	1750	2955.54	3347.02	2564.06	0.766071	-0.38445	0.499933
TCGAGGAGCTCACAGTCTAGT	21_150_3434	ssc-miR-151-5p	1560	1350	305	1499	1170	355	873.621	894.937	852.304	0.952363	-0.0704166	0.919794
TCAGTGCATGACAGAACTTGG	21_20_49881	ssc-miR-152	29189	33254	6750	31254	26423	9114	19337.7	19307.4	19368	1.00314	0.00452654	0.955694
CTCCTACATGTTAGCATTAACA	22_32274_4	ssc-miR-155-3p	1	0	0	3	0	0	0.433913	0.234599	0.633227	2.69919	1.43252	0.798137
TAGCAGCACATAATGGTTTGT	21_594_691	ssc-miR-15a	440	436	112	424	405	136	283.568	284.143	282.993	0.995954	-0.00584834	0.973253
AGACCTACTTTTCTACCAACT	21_88625_2	ssc-miR-1839-3p	2	0	2	2	2	1	1.77069	1.96356	1.57782	0.803551	-0.315538	1
TGATATGTTTGATATATTAGGTT	23_803_453	ssc-miR-190a	225	257	10	213	212	21	116.616	117.572	115.66	0.983738	-0.0236541	0.877873
CTGACCTATGAATTGACAGCC	21_2_885713	ssc-miR-192	946101	668386	133737	560319	734808	164812	445173	470941	419405	0.890568	-0.167203	0.751811
TGTAACAGCAACTCCATGTGGA	22_9_382722	ssc-miR-194a	189173	143831	15720	143259	179484	21564	90302	88202.1	92401.8	1.04761	0.0671078	0.993028
TAGCAGCACAGAAATATTGGCA	22_258_4194	ssc-miR-195	1409	1906	352	1596	1210	394	963.049	1018.63	907.471	0.890878	-0.166701	0.813192
TTCCTATGCATATACCTCTTT	21_7320_24	ssc-miR-202-5p	1	0	23	1	0	12	12.472	17.4198	7.52413	0.43193	-1.21113	0.416684
ACAGCAGGCACAGACAGGCAGT	22_349_2705	ssc-miR-214	1773	1612	1026	1744	1200	1319	1520.87	1542.06	1499.69	0.972529	-0.0401865	0.948029
ATGACCTATGAATTGACAGACA	22_1_8485926	ssc-miR-215	3227644	2698678	71884	1170633	2951270	102371	1.26415e+06	1.41276e+06	1.11555e+06	0.789623	-0.340765	0.537998
TTGTGCTTGATCTAACCATGT	21_110_5391	ssc-miR-218	1447	1968	50	2359	1143	80	837.292	815.719	858.864	1.05289	0.0743585	0.935784
AAACATGGTTCTGTCAAGCAC	21_45039_3	ssc-miR-218-3p	0	0	1	1	0	3	1.39326	0.747183	2.03934	2.72937	1.44857	0.551397
CGATGATGGTCCCTGTGTTTGT	22_2738_137	ssc-miR-2320-3p	92	107	44	94	69	53	74.654	78.3218	70.9861	0.906339	-0.141877	0.842328
ATCACATTGCCAGGGATTTCC	21_42_16541	ssc-miR-23a	9075	12897	5536	9921	6575	6891	8615.52	9141.62	8089.41	0.884898	-0.176417	0.767459
TTCACAGTGGCTAAGTTCCG	20_20_20822	ssc-miR-27a	7447	9425	5855	10345	7363	5225	7801.28	8223.74	7378.83	0.89726	-0.156402	0.989046
TTCACAGTGGCTAAGTTCTGC	21_4_372017	ssc-miR-27b-3p	167625	204188	51899	205323	140546	48357	117418	123640	111195	0.899348	-0.153049	0.902238
AGGGTTGGGCGGAGGCTTT	19_870_234	ssc-miR-296-3p	240	305	21	298	256	16	141.293	140.014	142.572	1.01826	0.0261111	0.978735
GAGGGCCCCCCCCAATCCTGT	21_3925_57	ssc-miR-296-5p	28	20	1	39	17	1	12.6304	11.7763	13.4845	1.14506	0.195421	0.823212
TGGTTTACCGTCCCACATACA	21_5734_33	ssc-miR-299	29	20	1	36	13	0	11.5801	12.0109	11.1494	0.928273	-0.107379	1
CTGGGAGGTGGATGTTTACT	20_3017_59	ssc-miR-30b-3p	29	35	15	22	25	13	22.6055	25.8167	19.3943	0.751231	-0.412671	0.668674
TATTGCACATTACTAAGTTGCA	22_410_2201	ssc-miR-32	510	668	224	724	818	304	498.744	435.989	561.5	1.28788	0.364994	0.619066
GCCCCTGGGCCTATCCTAGA	20_222_1158	ssc-miR-331-3p	1295	925	510	1365	869	800	952.08	891.159	1013	1.13672	0.184882	0.849844
TCTAGGTATGGTCCCAGGGAT	21_3044_81	ssc-miR-331-5p	101	110	51	116	92	60	86.2551	86.3326	86.1776	0.998206	-0.00259112	0.973329
TCCCTGTCCTCCAGGAGCTCA	21_129_4502	ssc-miR-339	1695	1872	2808	2276	1696	2877	2805.08	2913.22	2696.93	0.925757	-0.111294	0.907348
TGAGCTCCTCGAGGCCAGAGC	21_5897_32	ssc-miR-339-3p	30	19	8	37	30	9	19.3706	17.2527	21.4884	1.24551	0.316731	0.653832
CCCTGAACTAGGGGTCTGGAGT	22_2053_208	ssc-miR-345-3p	89	114	135	106	63	185	149.748	147.173	152.324	1.035	0.049631	0.949288
AATAATACATGGTTGATCTTT	21_1791_169	ssc-miR-369	39	49	27	58	20	37	40.2523	40.2511	40.2535	1.00006	8.69065e-05	1
AACATAGAGGAAATTCCACGT	21_3426_68	ssc-miR-376a-3p	58	41	22	32	21	41	38.3324	39.1884	37.4763	0.956312	-0.0644474	0.67594
GAAGTTGTTCGTGGTGGATTCG	22_4646_65	ssc-miR-382	30	32	2	32	28	7	17.1684	15.6688	18.6679	1.1914	0.252661	0.951627
CAAAACGTGAGGCGCTGCTAT	21_6220_30	ssc-miR-424-3p	10	16	6	18	6	26	15.8402	10.3973	21.2831	2.04697	1.03349	0.515384
TCTTGGAGTAGGTCATTGGGT	21_6760_26	ssc-miR-432-5p	26	27	9	25	22	9	17.8081	18.8456	16.7705	0.889885	-0.168309	0.894086
TATTGGGAACATTTTGCATCCA	22_27917_5	ssc-miR-450b-3p	1	2	0	2	2	1	1.12923	0.68063	1.57782	2.31818	1.21299	0.844296
GCAGTCCATGGGCATATACACT	22_565_1338	ssc-miR-455-3p	1114	1118	130	1261	854	197	613.64	607.809	619.472	1.01919	0.0274219	0.980754
CAGCAGCACACTGTGGTTTGT	21_735_536	ssc-miR-497	243	325	185	282	225	329	294.596	267.717	321.476	1.20081	0.264006	0.858166
TTAAGACTTGCAGTGATGTTCA	22_459_1839	ssc-miR-499-5p	460	440	2902	534	400	238	1370.69	2374.37	367.007	0.15457	-2.69366	0.0361113
ATGCACCTGGGCAAGGATTCTGA	23_885_397	ssc-miR-500	391	387	209	355	248	226	307.296	334.197	280.396	0.839016	-0.253229	0.754023
TCGGGGATCATCATGTCACGAGA	23_8586_19	ssc-miR-542-5p	11	8	0	6	5	0	3.4984	4.36472	2.63208	0.603037	-0.729682	0.572223
CTCAGTAAATGTTTGTTGGATG	22_50284_3	ssc-miR-545-5p	3	2	1	3	1	2	2.0111	1.89701	2.1252	1.12029	0.163867	1
TCCGAGCCTGGGTCTCCCTCT	21_4203_52	ssc-miR-615	50	33	5	72	15	13	25.0211	22.8254	27.2168	1.19239	0.253859	0.836239
TCCGGTTCTCAGGGCTCCACC	21_2884_86	ssc-miR-671-3p	53	61	31	62	73	17	46.2927	49.2004	43.3851	0.881803	-0.181471	0.942442
CCGTCCTAAGGTTGTTGAGTTT	22_1233_456	ssc-miR-676-3p	195	226	152	280	159	183	211.886	209.72	214.052	1.02066	0.0294978	0.889115
ATGCGGAACCTGCGGATACGG	21_72_9802	ssc-miR-7134-3p	5445	6688	1585	5174	6067	2026	3968.53	3953.21	3983.85	1.00775	0.0111398	0.956829
ATGTCCGCGGGTTCCCTATCC	21_619_665	ssc-miR-7134-5p	514	596	100	628	464	82	318.739	328.22	309.259	0.942231	-0.0858477	0.967741
TCTGAGACACTGACTGTTGG	20_19289_5	ssc-miR-7135-5p	8	9	6	5	3	1	5.4256	8.36703	2.48418	0.296901	-1.75195	0.268895
GGGGAACTCCCAGACCAG	18_9208_13	ssc-miR-7137-5p	11	21	1	16	9	1	7.22793	8.0111	6.44477	0.80448	-0.313872	0.778806
GACGGTTTGGAAGTTAAGAACA	22_196613_1	ssc-miR-7141-5p	1	1	0	1	0	0	0.334345	0.457615	0.211076	0.461252	-1.11637	0.997988
TTTGTGACCTGGTCCACTAAC	21_975_374	ssc-miR-758	164	141	1	119	87	2	60.3827	70.6667	50.0988	0.708946	-0.496253	0.517531
TGAGACCTCTGGGTTCTGAGCT	22_320_3113	ssc-miR-769-5p	2162	1846	15	1522	1546	36	847.774	930.098	765.449	0.822977	-0.281076	0.65511
AGGCAGCGGGGTGTAGTGGAT	21_54574_2	ssc-miR-885-3p	2	0	0	1	0	0	0.340137	0.469199	0.211076	0.449864	-1.15244	0.997902
TGAGGTAGTAGGTTGTATAGTT	22_30_67739	ssc-let-7a	24109	29675	3040	27197	23709	2363	14100.8	14545.4	13656.2	0.938871	-0.0910009	0.919249
TGAGGTAGTAGGTTGTGTGGTT	22_56_31471	ssc-let-7c	13695	18195	1756	15876	13144	1760	8298.12	8582.66	8013.59	0.933695	-0.0989761	0.883943
CTATACGACCTGCTGCCTTTCT	22_716_967	ssc-let-7d-3p	389	411	370	489	326	358	434.902	459.376	410.428	0.893446	-0.162547	1
AGAGGTAGTAGGTTGCATAGTT	22_200_6356	ssc-let-7d-5p	2605	2790	1066	2600	2253	982	1896.22	2029.84	1762.6	0.868344	-0.203661	0.856596
TGAGGTAGGAGGTTGTATAGTT	22_108_15589	ssc-let-7e	7554	7188	413	7683	5194	361	3472.05	3683.79	3260.31	0.885044	-0.176179	0.821471
TGAGGTAGTAGATTGTATAGTT	22_15_221416	ssc-let-7f	80201	94646	6599	89049	79972	4145	44008.9	44853.3	43164.6	0.96235	-0.0553661	0.946831
TGAGGTAGTAGTTTGTACAGTT	22_16_217047	ssc-let-7g	65516	80012	6974	80216	67367	5926	38683.8	38424.8	38942.8	1.01348	0.0193183	0.977322
AACCCGTAGATCCGAACTTGTG	22_21_102803	ssc-miR-100	40557	52604	24870	47143	31677	28557	37917.2	39828.6	36005.8	0.904019	-0.145575	0.862687
TACCCTGTAGATCCGAATTTGT	22_17_178458	ssc-miR-10a-5p	113081	122406	13147	109879	86847	30687	64632.3	63650.4	65614.3	1.03085	0.0438407	0.880708
TACCCTGTAGAACCGAATTTGT	22_31_66692	ssc-miR-10b	50080	32908	8938	30191	22358	13437	23217	25766	20667.9	0.802138	-0.318077	0.553045
ACGCCCTTCCCCCCCTTCTTCA	22_3948_82	ssc-miR-1249	27	25	74	14	16	20	43.3573	67.2011	19.5135	0.290375	-1.78401	0.124666
TCCCTGAGACCCTAACTTGTGA	22_101_16251	ssc-miR-125b	5433	7001	16557	8721	5093	17932	14683.5	15207	14160	0.931147	-0.10292	0.884066
TCGTACCGTGAGTAATAATGCG	22_37_53368	ssc-miR-126-3p	40517	52735	11859	57706	41369	13344	30869.1	30126.8	31611.4	1.04928	0.0693964	0.896426
TCGGATCCGTCTGAGCTTGGCT	22_194_6523	ssc-miR-127	5207	4922	80	4513	3391	158	2177.03	2379.02	1975.04	0.830194	-0.26848	0.68487
ACGTAGATATATATGTATTT	20_576472_1	ssc-miR-1277	0	0	0	1	0	0	0.105538	0	0.211076	Inf	Inf	1
CGTGAGTGGGGATTTTGACC	20_180214_1	ssc-miR-1296-3p	0	1	0	0	0	0	0.111508	0.223015	0	0	-Inf	0.99269
TTAGGGCCCTGGCTCCATCTCC	22_8086_30	ssc-miR-1296-5p	22	25	1	35	27	2	13.7323	11.4838	15.9809	1.39161	0.476754	0.659819
AAGCCCTTACCCCAAAAAGCAT	22_1124_517	ssc-miR-129a	188	141	170	240	78	150	182.973	202.571	163.375	0.806508	-0.310239	0.905711
CCACCTCCCCTGCAAACGTCCA	22_1185_482	ssc-miR-1306-5p	300	270	344	218	257	357	360.698	387.625	333.771	0.861068	-0.215802	0.85822
ACTCGGCGTGGCGTCGGTCGTGG	23_152_4300	ssc-miR-1307	1646	1544	2939	2279	1357	4455	3246.55	2926.46	3566.65	1.21876	0.285412	0.627699
CAGTGCAATGTTAAAAGGGCATT	23_1103_300	ssc-miR-130a	238	235	61	291	179	102	163.147	153.821	172.474	1.12126	0.165119	0.900195
CAGTGCAATGATGAAAGGGCA	21_1046_339	ssc-miR-130b	301	225	41	256	193	50	144.324	151.427	137.22	0.906175	-0.142138	0.831171
TAACAGTCTACAGCCATGGTCG	22_1102_531	ssc-miR-132	196	286	160	252	161	167	214.125	229.313	198.938	0.867537	-0.205002	0.855045
AGCTGGTAAAATGGAACCAAAT	22_2088_202	ssc-miR-133a-5p	49	78	71	77	33	92	81.6367	81.9406	81.3327	0.992582	-0.0107417	0.987572
CTCCTGGGGCCCGCACTCTCG	21_758_513	ssc-miR-1343	349	312	426	338	287	454	448.082	469.756	426.408	0.907722	-0.139677	0.981276
TCTACAGTGCACGTGTCTCCAGT	23_93_8836	ssc-miR-139-5p	3009	3425	958	3279	2570	1331	2195.36	2185.54	2205.19	1.00899	0.0129146	0.961987
GTAGTGTTTCCTACTTTATGGA	22_271_3843	ssc-miR-142-3p	2548	3472	151	3285	2968	261	1573.99	1484.89	1663.08	1.12	0.163499	0.908156
ATTCCTGGAAATACTGTTCTT	21_107_5664	ssc-miR-145-3p	2692	3369	2768	4211	2039	4472	3811.08	3451.08	4171.08	1.20863	0.27337	0.732588
CTCCGTTTGCCTGTTTTGCTGA	22_947_664	ssc-miR-1468	379	433	249	402	360	304	369.985	371.527	368.442	0.991695	-0.0120317	0.997351
CTGTGAAGTTTAGTTCTTCA	20_202327_1	ssc-miR-146a-3p	0	2	1	0	0	0	0.596607	1.19321	0	0	-Inf	0.45009
TGAGAACTGAATTCCATGGGTT	22_61_27899	ssc-miR-146a-5p	8271	18664	1659	13181	11280	2027	7220.33	7342.31	7098.35	0.966773	-0.0487505	0.900892
TCAGTGCACTACAGAACTTTGT	22_3_3520344	ssc-miR-148a-3p	709742	1234548	212611	1054827	1054587	311262	650530	600688	700373	1.16595	0.221509	0.828037
AAAGTTCTGAGACACTCCGACT	22_82_19314	ssc-miR-148a-5p	4070	7127	1873	6297	6916	3122	4532.21	3943.72	5120.7	1.29844	0.376781	0.684633
TCAGTGCATCACAGAACTTTGT	22_41_49100	ssc-miR-148b-3p	23838	29180	8210	23456	21893	7933	16999.7	18234.3	15765.1	0.864582	-0.209926	0.805693
TCTCCCAACCCTTGTACCAGTG	22_265_4003	ssc-miR-150	1088	1403	810	1245	1533	1015	1236.7	1173.35	1300.05	1.10798	0.147934	0.805077
CTAGACTGAAGCTCCTTGAGG	21_16_58595	ssc-miR-151-3p	30370	32484	4404	28795	27914	6843	17766	17659.8	17872.2	1.01203	0.0172502	0.927375
TTAATGCTAATTGTGATAGGGGT	23_268_2058	ssc-miR-155-5p	1394	1588	573	1465	1686	503	1092.79	1109.32	1076.26	0.970197	-0.04365	0.957356
TAGCAGCACATCATGGTTTACA	22_330_2985	ssc-miR-15b	971	1128	483	786	875	427	752.68	840.247	665.114	0.791569	-0.337212	0.702708
TAGCAGCACGTAAATATTGGCG	22_47_35995	ssc-miR-16	18247	16805	2687	16535	14037	2592	9469.91	10036.2	8903.63	0.887152	-0.172747	0.824852
ACTGCAGTGAAGGCACTTGTAGA	23_2649_98	ssc-miR-17-3p	93	63	27	85	64	58	63.4048	56.0417	70.7679	1.26277	0.336596	0.836523
AACATTCAACCTGTCGGTGAGT	22_1841_240	ssc-miR-181c	98	68	120	103	68	164	134.038	127.818	140.258	1.09733	0.133999	0.793826
CCACCGAGGGATGAATGTCAT	21_89313_2	ssc-miR-181d-3p	0	0	0	1	0	2	0.714959	0	1.42992	Inf	Inf	0.438063
AAGGTAGATAGAACAGGTCTTG	22_2921_126	ssc-miR-1839-5p	70	63	14	58	66	12	39.2571	40.9325	37.5818	0.91814	-0.123214	0.910591
TGGACGGAGAACTGATAAGGGT	22_1687_279	ssc-miR-184	152	51	8	57	196	4	60.506	53.0103	68.0017	1.2828	0.359297	0.725566
TGGAGAGAAAGGCAGTTCCTGA	22_168_8548	ssc-miR-185	3345	4260	511	4053	3399	514	2106.84	2116.59	2097.09	0.990785	-0.0133554	0.984368
TCGTGTCTTGTGTTGCAGCCGGT	23_19693_6	ssc-miR-187	4	4	1	2	22	0	4.50428	2.57764	6.43092	2.49489	1.31897	0.256577
TAAGGTGCATCTAGTGCAGATAG	23_629_623	ssc-miR-18a	433	367	32	394	404	41	212.916	207.338	218.493	1.0538	0.0756023	0.977244
TGATATGTTTGATATTGGGTTGT	23_25958_4	ssc-miR-190b	2	3	0	2	3	0	1.18989	1.13825	1.24153	1.09074	0.125307	1
AACTGGCCCACAAAGTCCCGCT	22_940_674	ssc-miR-193a-3p	279	223	141	358	148	292	257.239	220.538	293.939	1.33282	0.414485	0.704326
TGGGTCTTTGCGGGCGAGATGA	22_1224_460	ssc-miR-193a-5p	257	355	5	323	270	4	143.779	143.198	144.359	1.00811	0.0116471	0.972069
CAGTGGAGATGCTGTTACCTT	21_1024_350	ssc-miR-194b-3p	215	260	110	232	412	86	202.26	190.613	213.908	1.12221	0.166342	0.691751
TGTAACAGCGACTCCATGTGGAC	23_4_340667	ssc-miR-194b-5p	246314	204612	6404	134903	255381	7789	105587	108202	102973	0.951674	-0.0714609	0.815766
TAGGTAGTTTCATGTTGTTGGG	22_7013_36	ssc-miR-196a	47	20	1	26	20	1	13.8968	16.2337	11.5599	0.712095	-0.489858	0.588618
TAGGTAGTTTCCTGTTGTTGGGT	23_15553_8	ssc-miR-196b	19	6	0	6	1	0	3.66753	5.79548	1.53958	0.265652	-1.91239	0.16381
ACAGTAGTCTGCACATTGGTT	21_15_74855	ssc-miR-199a-3p	19983	23346	29630	28204	21808	38923	33831.8	32033.6	35630	1.11227	0.153509	0.729616
TACAGTAGTCTGCACATTGGTT	22_62_27743	ssc-miR-199b-3p	6488	7078	7657	9257	6606	9639	9227.09	8821.76	9632.41	1.09189	0.12683	0.747291
CCCAGTGTTTAGACTATCTGTTC	23_12_110619	ssc-miR-199b-5p	42268	36692	17657	36881	27820	26459	31399.8	31291.9	31507.7	1.0069	0.00991458	0.915106
TTCCCTTTGTCATCCTATGCCT	22_864_753	ssc-miR-204	273	307	82	330	259	140	209.747	193.78	225.714	1.16479	0.220071	0.861368
TCCTTCATTCCACCGGAGTCTGT	23_2819_91	ssc-miR-205	47	40	39	76	39	59	55.8682	49.0869	62.6495	1.2763	0.351965	0.589434
TGGAATGTAAGGAAGTGTGTGA	22_2410_165	ssc-miR-206	60	95	3	67	52	7	35.0573	37.504	32.6106	0.869523	-0.201704	0.720055
ATAAGACGAACAAAAGGTTTGT	22_58813_2	ssc-miR-208b	1	0	0	0	0	1	0.42201	0.234599	0.609421	2.59771	1.37724	1
TAAAGTGCTTATAGTGCAGGTAG	23_23_44076	ssc-miR-20a	14012	14042	6805	15082	16264	7054	11713.9	11503.4	11924.4	1.0366	0.0518629	0.860132
TAGCTTATCAGACTGATGTTGAC	23_1_4850276	ssc-miR-21	1718189	2402867	239439	2119441	2002886	292490	1.14526e+06	1.11787e+06	1.17265e+06	1.04901	0.0690266	0.97077
CTGTGCGTGTGACAGCGGCTGAAT	24_452_522	ssc-miR-210	642	518	312	576	376	374	475.727	499.256	452.199	0.905745	-0.142823	0.849986
TTGTGCTTGATCTAACCATGTG	22_756_900	ssc-miR-218b	536	657	14	798	397	15	284.369	282.727	286.011	1.01161	0.0166601	0.980337
AGAGTTGAGTCTGGACGT	18_4752_30	ssc-miR-219	45	38	2	31	34	0	18.1778	20.5259	15.8296	0.771202	-0.374819	0.689773
AAGCTGCCAGTTGAAGAACTGT	22_88_18607	ssc-miR-22-3p	3085	3223	7863	3970	2666	11678	8000.28	7317.62	8682.95	1.18658	0.24681	0.656937
AGTTCTTCAGTGGCAAGCTTTA	22_1474_350	ssc-miR-22-5p	170	174	44	207	151	70	119.578	111.563	127.594	1.1437	0.193709	0.860134
AGCTACATTGTCTGCTGGGTTT	22_162_8974	ssc-miR-221-3p	3131	2776	3644	2958	2962	3250	3745.17	4076.36	3413.98	0.837508	-0.255826	0.933143
TGGCACAGGGTCCAGCTGTCGGC	23_2242_124	ssc-miR-2320-5p	155	160	25	193	105	23	87.0787	90.7249	83.4325	0.919621	-0.120889	0.933588
TGGGTCACAGAAGAGGGTCTGGT	23_11353_13	ssc-miR-2366	9	18	1	24	7	1	7.22999	6.87286	7.58712	1.10393	0.142643	0.875318
ATCACATTGCCAGGGATTACCACT	24_20_18912	ssc-miR-23b	12484	15682	9251	14956	10222	10702	12904.5	13338.3	12470.8	0.934962	-0.0970197	0.936223
TGGCTCAGTTCAGCAGGAAC	20_24_17204	ssc-miR-24-3p	10039	13463	1220	15227	9331	1002	6321.2	6269.16	6373.23	1.0166	0.0237517	0.938479
TGGAGTGTCTGTCAGATGCAA	21_108371_1	ssc-miR-2411	3	0	0	2	0	0	0.562975	0.703798	0.422152	0.599819	-0.7374	1
AAACATCTGGTTGGTTGAGAGA	22_4888_61	ssc-miR-2483	13	19	30	14	16	71	40.1483	29.7026	50.594	1.70335	0.768378	0.434826
TTCAAGTAATCCAGGATAGGCT	22_12_339549	ssc-miR-26a	142321	144368	63500	145257	120336	69022	109311	113031	105591	0.934175	-0.0982351	0.935373
CACTAGATTGTGAGCTCCTGGA	22_38_53253	ssc-miR-28-3p	24259	24476	5195	23509	16450	9620	15174.5	15031.3	15317.7	1.01906	0.0272344	0.88405
AAGGAGCTCACAGTCTATTGAGA	23_351_1367	ssc-miR-28-5p	1188	1300	196	1413	905	235	701.858	715.072	688.643	0.96304	-0.0543321	0.938344
TAGCACCATTTGAAATCGGTT	21_671_598	ssc-miR-29c	238	291	121	296	233	128	207.632	211.141	204.123	0.966759	-0.0487721	0.985657
CTTTCAGTCGGATGTTTGCAGC	22_298_3363	ssc-miR-30a-3p	2283	2030	562	2496	1462	738	1392.07	1408.23	1375.91	0.977049	-0.0334973	0.951888
TGTAAACATCCTCGACTGGAAGCT	24_4_220404	ssc-miR-30a-5p	139237	163150	7093	140753	95364	6822	67131.5	74349.6	59913.4	0.805833	-0.311447	0.675446
TGTAAACATCCTACACTCAGCT	22_80_19887	ssc-miR-30b-5p	6771	7370	1076	6877	5706	1270	3910.03	4036.06	3783.99	0.937544	-0.0930412	0.87466
CTGGGAGAAGGCTGTTTACTCT	22_814_812	ssc-miR-30c-3p	357	339	73	373	199	74	196.04	213.899	178.18	0.833014	-0.263587	0.764477
CTTTCAGTCGGATGTTTACA	20_40_6374	ssc-miR-30e-3p	6497	5226	941	5092	4470	1008	3151.37	3392.77	2909.97	0.857697	-0.221461	0.752515
AGGCAAGATGCTGGCATAGCTG	22_543_1418	ssc-miR-31	1167	1118	669	1213	1170	506	953.467	1022.97	883.959	0.864107	-0.210718	0.968453
CACATTACACGGTCGACCTCT	21_2001_146	ssc-miR-323	65	41	22	75	36	35	43.9118	40.8306	46.993	1.15092	0.202793	0.83007
CTGGCCCTCTCTGCCCTTCCGT	22_1262_435	ssc-miR-328	212	243	100	292	164	93	170.875	178.646	163.103	0.912995	-0.131322	0.989506
TCAAGAGCAATAACGAAAAATG	22_1688_279	ssc-miR-335	74	102	85	153	77	89	105.591	103.618	107.564	1.03808	0.0539109	0.731744
TCCAGCATCAGTGATTTTGTT	21_4955_41	ssc-miR-338	11	10	21	25	6	16	18.584	20.5016	16.6664	0.812932	-0.298794	0.893953
TCCCTGTCCTCCAGGAGCTCAC	22_348_2741	ssc-miR-339-5p	769	1021	1627	983	807	1304	1423.18	1623.77	1222.59	0.752929	-0.409414	0.846798
TTATAAAGCAATGAGACTGATT	22_107_15755	ssc-miR-340	5097	6994	1053	5620	4629	1279	3386.15	3542.31	3230	0.911834	-0.133157	0.820795
TGGCAGTGTCTTAGCTGGTTGT	22_1032_583	ssc-miR-34a	324	401	7	275	265	8	152.985	170.67	135.3	0.792757	-0.335049	0.621477
TTATCAGAATCTCCAGGGGTAC	22_859_761	ssc-miR-361-5p	552	591	148	617	429	123	347.124	371.884	322.364	0.866839	-0.206164	0.866298
TAATGCCCCTAAAAATCCTTAT	22_631_1135	ssc-miR-365-3p	493	518	316	592	355	309	438.759	467.289	410.228	0.877888	-0.187891	0.920486
GCCTGCTGGGGTGGAACCTGGT	22_1339_404	ssc-miR-370	152	116	60	142	67	155	124.546	106.36	142.732	1.34198	0.42436	0.861398
CTTATCAGGTTGTATTGTAATT	22_177_7945	ssc-miR-374a-3p	2253	3208	405	2638	2471	373	1502.81	1546.6	1459.03	0.94338	-0.0840896	0.913241
TTATAATACAACCTGATAAGTG	22_116_14486	ssc-miR-374a-5p	5620	6774	283	5246	5406	240	2885.35	3040.61	2730.08	0.897874	-0.155415	0.798283
CTTATCAGGTTGTATTATCATT	22_1704_275	ssc-miR-374b-3p	67	119	16	92	94	20	55.7466	54.2119	57.2812	1.05662	0.0794524	0.97134
ATATAATACAACCTGCTAAGTG	22_145_10649	ssc-miR-374b-5p	5238	6420	812	4848	4402	619	2935.07	3267.3	2602.83	0.796629	-0.328021	0.68239
GTGGATTTTCCTTCTATGATT	21_19313_6	ssc-miR-376c	4	3	0	5	0	0	1.33141	1.60744	1.05538	0.656557	-0.607007	0.888623
ACTGGACTTGGAGTCAGAAGGC	22_24_74440	ssc-miR-378	45014	56875	13274	54919	48877	28635	37777.4	33162.4	42392.4	1.27833	0.35426	0.797393
CAGCAGCAATTCATGTTTTGA	21_763_509	ssc-miR-424-5p	232	216	53	142	95	101	129.835	142.199	117.471	0.826104	-0.275604	0.489411
CATCGGGAATGTCGTGTCCGCC	22_500_1601	ssc-miR-425-3p	797	998	1130	929	847	1283	1231.59	1253.86	1209.31	0.964472	-0.052189	0.945282
TAATACTGCCTGGTAATGATGA	22_29_68380	ssc-miR-429	24550	28306	21378	28594	28063	18208	26421	28045.4	24796.6	0.884159	-0.177622	0.991356
TGTGGCTGTGGCGTATGCCAAC	22_2374_168	ssc-miR-4331	199	246	229	245	229	12	197.112	272.652	121.572	0.445889	-1.16524	0.559777
CAGGGTATATAAGCCTTCACTGT	23_26025_4	ssc-miR-4337	1	1	0	1	1	1	0.775619	0.457615	1.09362	2.38983	1.25691	1
TGTTCAGTCTCAGTGGGAACCGA	23_44072_2	ssc-miR-4338	3	3	0	0	1	1	1.1277	1.37284	0.882547	0.64286	-0.637423	0.546131
TTTTGCGATGTGTTCCTAATAT	22_2476_159	ssc-miR-450a	57	55	2	47	16	4	21.9303	27.1324	16.7283	0.616542	-0.697728	0.400266
TTTTGCAATATGTTCCTGAAT	21_159_3335	ssc-miR-450b-5p	1708	1451	19	1099	769	34	600.607	738.488	462.726	0.626587	-0.674414	0.367726
ATTGGGAACATTTTGCATTCGT	22_23575_6	ssc-miR-450c-3p	3	4	1	4	4	4	3.35877	2.34304	4.37449	1.86701	0.900732	0.730326
TTTTGCGATGTGTTCCTAAT	20_362_726	ssc-miR-450c-5p	697	656	21	564	335	58	285.698	325.505	245.89	0.755413	-0.404663	0.529353
AAACCGTTACCATTACTGAGT	21_80_8339	ssc-miR-451	5470	3718	2755	3590	5043	2915	4041.26	4170.92	3911.6	0.937827	-0.0926068	0.949283
AACTGTTTGCAGAGGAAACTGAGA	24_6329_20	ssc-miR-452	10	19	8	22	11	14	14.3704	12.5608	16.1799	1.28814	0.365284	0.738538
TATGTGCCTTTGGACTACATCGT	23_181_3398	ssc-miR-455-5p	2438	2806	165	3176	2040	400	1396.17	1321.02	1471.32	1.11378	0.155461	0.933128
TCCTGTACTGAGCTGCCCCGAGT	23_1026_329	ssc-miR-486	201	327	55	324	277	79	176.682	161.176	192.189	1.19242	0.25389	0.778397
TGGTTATCCCTGTCCTGTTCG	21_596099_1	ssc-miR-487b	0	0	0	0	1	0	0.136563	0	0.273126	Inf	Inf	1
CAACCTGGAGGACTCCATGCTG	22_515_1522	ssc-miR-490	767	1008	317	1138	544	1148	864.997	641.594	1088.4	1.6964	0.762476	0.589611
AGTGGGGAACCCTTCCATGAGG	22_4863_61	ssc-miR-491	32	60	4	32	21	0	18.1835	23.8768	12.4901	0.523104	-0.93483	0.355791
TGAAGGTCTACTGTGTGCCAGG	22_19617_8	ssc-miR-493-3p	4	5	3	12	3	2	4.43308	4.29502	4.57113	1.06429	0.0898846	0.726081
TTGTACATGGTAGGCTTTCATT	22_6774_38	ssc-miR-493-5p	15	18	0	10	6	0	5.64139	7.53327	3.74951	0.497727	-1.00657	0.365073
CTTGTCGTGTGTCTTCT	17_588872_1	ssc-miR-494	0	0	0	1	0	0	0.105538	0	0.211076	Inf	Inf	1
GAACATCACAGCAAGTCT	18_731709_1	ssc-miR-499-3p	0	0	1	0	1	1	0.814865	0.747183	0.882547	1.18117	0.240212	1
CGTCAACACTTGCTGGTTTCCT	22_1917_228	ssc-miR-505	267	273	271	276	245	262	305.424	326.008	284.841	0.873725	-0.194749	0.944902
CCTCCCACACCCAAGGCTTGCA	22_1006_604	ssc-miR-532-3p	163	214	230	176	132	173	218.224	257.817	178.632	0.692863	-0.529359	0.67227
CATGCCTTGAGTGTAGGACCGT	22_93_17364	ssc-miR-532-5p	6458	6236	2803	6343	4575	3167	4759.28	5000.12	4518.44	0.903667	-0.146138	0.863469
TGTGACAGATTGATAACTGAAA	22_472_1774	ssc-miR-542-3p	1911	1570	8	1061	823	14	630.849	804.431	457.266	0.568434	-0.814935	0.284689
ATCAACAAACATTTATTGTGTGC	23_6330_30	ssc-miR-545-3p	19	18	19	19	13	15	19.6853	22.6681	16.7024	0.736822	-0.440611	0.796716
CACGCTCATGCACACACCCACA	22_163_8929	ssc-miR-574	1454	1644	3451	2248	997	3002	2931.28	3286.27	2576.29	0.783954	-0.351159	0.919237
TAACCGGTTGAACAACTGAACCC	23_1847_158	ssc-miR-582	143	112	38	177	121	50	93.8991	86.9184	100.88	1.16063	0.214903	0.760675
ATGCTGACATATTTACTAGAGG	22_5226_55	ssc-miR-628	31	40	22	36	21	24	30.2959	32.6312	27.9605	0.856863	-0.222864	0.829201
CTCTTCAATCTCAGGACTCGCA	22_538715_1	ssc-miR-676-5p	1	0	1	1	0	0	0.596429	0.981782	0.211076	0.214992	-2.21764	0.995098
ATCTGTCTGTGTCTCTGAGCAGT	23_3999_56	ssc-miR-7135-3p	44	55	3	56	43	17	29.3773	24.8298	33.9248	1.3663	0.45027	0.832022
TCTCAGTGTTTGAACCAGAAGC	22_32629_4	ssc-miR-7136-3p	1	2	1	2	1	0	1.06155	1.42781	0.695277	0.486953	-1.03815	0.998727
TCTGGTCCAGACACTGTGGAGC	22_8064_30	ssc-miR-7136-5p	14	37	1	10	7	0	8.15289	12.2831	4.02264	0.327493	-1.61047	0.126534
AGCTGGTCTGGGAGTTCCCGGGA	23_5646_35	ssc-miR-7137-3p	24	44	26	30	40	35	36.7284	34.8698	38.5871	1.1066	0.146138	0.869069
GAGGACTGGCCTTGCAGGGTGT	22_17974_9	ssc-miR-7138-3p	5	3	0	5	2	0	1.72184	1.84204	1.60163	0.869486	-0.201765	1
TAGGGCACAGGATGGGATGAGGA	23_8597_19	ssc-miR-7139-3p	10	18	2	15	17	0	7.83196	7.85464	7.80928	0.994225	-0.00835553	0.953856
AATGATGCCCCTTAGAGTTGAG	22_5745_48	ssc-miR-7140-3p	34	38	11	28	22	11	21.6463	24.67	18.6225	0.754866	-0.405708	0.632415
CAACTCTAGGGGGCATCATTCA	22_24997_6	ssc-miR-7140-5p	1	4	3	1	4	0	2.33589	3.36821	1.30358	0.387024	-1.3695	0.753053
TTTGTTGGCTCCTCTGAAGTGT	22_1566_315	ssc-miR-7142-3p	258	330	9	219	242	10	129.631	140.846	118.416	0.840748	-0.250255	0.689186
ACTTTCCCGGGATTTGGAGCG	21_5257_38	ssc-miR-7144-5p	10	18	13	14	8	16	15.4822	16.0737	14.8908	0.926411	-0.110276	0.930888
TGCGGGGCTAGGGCTAACAGCA	22_733_933	ssc-miR-744	539	652	63	648	592	71	330.332	318.928	341.737	1.07152	0.0996555	0.925467
TCCATTACACTACCCTGCCTCT	22_9912_22	ssc-miR-885-5p	6	6	5	11	2	2	5.28427	6.4816	4.08693	0.630543	-0.665334	0.934259
TCTTTGGTTATCTAGCTGTATG	22_232_4860	ssc-miR-9	1774	1573	200	2403	1316	196	951.257	916.419	986.095	1.07603	0.10572	0.846477
TATTGCACTTGTCCCGGCCTGT	22_51_33059	ssc-miR-92a	22859	15549	4556	22083	16457	3830	11862.3	12234.5	11490.1	0.939153	-0.090568	0.987809
TATTGCACTCGTCCCGGCCTCC	22_1003_604	ssc-miR-92b-3p	757	853	163	699	647	110	440.453	489.615	391.291	0.799181	-0.323406	0.731857
TTCAACGGGTATTTATTGAGC	21_172_3068	ssc-miR-95	928	1009	180	1320	1148	200	645.638	577.224	714.053	1.23705	0.3069	0.6688
TGAGGTAGTAAGTTGTATTGTT	22_228_5024	ssc-miR-98	1641	2128	194	2262	1745	138	1021.33	1004.51	1038.16	1.0335	0.0475376	0.922413
AACCCGTAGATCCGATCTTGT	21_11_107262	ssc-miR-99a	13857	16753	131839	21875	11380	114820	91597	105495	77699.2	0.736521	-0.441201	0.846915
CACCCGTAGAACCGACCTTGCG	22_86_18811	ssc-miR-99b	6646	7228	5060	7412	4168	6240	6728.76	6951.85	6505.67	0.935819	-0.0956989	0.907808
AGCAGCATTGTACAGGGCTATGA	23_15_92579	ssc-miR-103	25697	31266	15338	28763	24814	18076	24163	24461.6	23864.4	0.975587	-0.0356573	0.985773
AGCAGCATTGTACAGGGCTATA	22_359_2578	ssc-miR-107	2010	2142	2503	2451	1876	2674	2739.38	2819.44	2659.32	0.943209	-0.0843509	0.93555
TGGAGTGTGACAATGGTGTTTG	22_960_654	ssc-miR-122	316	362	33	136	619	12	192.303	179.522	205.084	1.14239	0.192057	0.882781
TCCCTGAGACCCTTTAACCTGTG	23_56_14785	ssc-miR-125a	4122	4387	11644	5749	3312	13041	10355.6	10645.6	10065.5	0.945512	-0.0808323	0.882315
TTTGGTCCCCTTCAACCAGCTGT	23_266_2085	ssc-miR-133b	962	987	68	1189	479	58	456.876	496.609	417.143	0.839982	-0.25157	0.794165
TATGGCTTTTCATTCCTATGTG	22_5815_47	ssc-miR-135	39	31	20	32	35	2	24.2696	31.0065	17.5327	0.565451	-0.822525	0.677447
ACTCCATTTGTTTTGATGATGG	22_2696_140	ssc-miR-136	24	24	20	34	23	68	40.4128	25.9264	54.8991	2.1175	1.08236	0.31964
TTATTGCTTAAGAATACGCGT	21_4602_46	ssc-miR-137	57	35	10	65	39	8	28.9484	28.6495	29.2472	1.02086	0.0297872	0.878995
TGGAGACGCGGCCCTGTTGGAGT	23_911_382	ssc-miR-139-3p	202	173	6	174	147	11	87.0171	90.4538	83.5803	0.924011	-0.114018	0.825713
ACCACAGGGTAGAACCACGGA	21_40_21041	ssc-miR-140-3p	27534	22091	9804	23046	20019	14686	18996.8	18711.5	19282.1	1.0305	0.0433405	0.958981
GAAGTTCTGTTATACACTCAGGC	23_801_456	ssc-miR-148b-5p	267	308	36	326	248	38	158.965	158.225	159.704	1.00934	0.013419	0.988708
TCTGGCTCCGTGTCTTCACTCCC	23_2287_120	ssc-miR-149	152	121	23	218	86	33	84.7217	79.8292	89.6142	1.12258	0.166812	0.814044
CAAAGTGCTTACAGTGCAGGTAG	23_47_17866	ssc-miR-17-5p	6310	6504	5844	6403	7719	6737	7431.4	7297.35	7565.45	1.03674	0.0520525	0.846041
TATGGCACTGGTAGAATTCACT	22_94_17338	ssc-miR-183	9620	12969	423	7420	9546	457	4958.57	5465.19	4451.95	0.814601	-0.295835	0.628115
CAAAGAATTCTCCTTTTGGGCT	22_76_21317	ssc-miR-186	4531	4787	10105	6878	4105	13240	10161.3	9680.83	10641.7	1.09925	0.136526	0.70233
TAAGGTGCATCTAGTGCAGTT	21_13772_10	ssc-miR-18b	14	13	1	9	16	2	7.20966	6.93077	7.48854	1.08048	0.111668	1
CAACGGAATCCCAAAAGCAGCT	22_35_55081	ssc-miR-191	16056	18321	48497	18218	15244	51817	41838	44088.7	39587.3	0.8979	-0.155373	0.974258
CCCAGTGTTCAGACTACCTGTTC	23_18_61686	ssc-miR-199a-5p	18285	17311	18039	22491	15763	25962	23251.5	21628.7	24874.4	1.15006	0.201714	0.752139
TGTGCAAATCTATGCAAAACTGA	23_1217_266	ssc-miR-19a	231	262	3	227	284	7	122.306	114.864	129.748	1.12958	0.175784	0.925777
TGTGCAAATCCATGCAAAACTG	22_251_4345	ssc-miR-19b	3117	2919	54	2804	2757	58	1401.39	1422.58	1380.21	0.97022	-0.0436168	0.900785
CAAAGTGCTCACAGTGCAGGTAG	23_311_1627	ssc-miR-20b	608	610	558	478	734	640	693.501	695.604	691.398	0.993954	-0.00874917	0.947087
ACCTTGGCTCTAGACTGCTTACT	23_2594_102	ssc-miR-212	24	30	41	22	16	50	41.22	42.9554	39.4847	0.919204	-0.121543	0.900161
TAATCTCAGCTGGCAACTGTGA	22_7872_31	ssc-miR-216	13	10	27	19	4	22	21.982	25.4539	18.5102	0.727206	-0.459565	0.880966
CAAGTCACTAGTGGTTCCGTTT	22_25280_6	ssc-miR-224	0	3	3	8	2	2	3.18215	2.9106	3.4537	1.1866	0.246829	0.529295
GTGCCTACTGAGCTGATATCAGT	23_2637_99	ssc-miR-24-2-5p	36	64	23	83	38	11	37.2527	39.9038	34.6017	0.867129	-0.205682	0.909805
AGAGCTTAGCTGATTGGTGAACA	23_1428_219	ssc-miR-27b-5p	73	83	16	122	122	27	61.559	47.591	75.527	1.587	0.666305	0.428557
TAGCACCATCTGAAATCGGTT	21_59_11410	ssc-miR-29a	3399	3947	5102	4928	3844	5450	5450.6	5489.77	5411.42	0.985728	-0.0207384	0.818537
TAGCACCATTTGAAATCAGTGTT	23_441_973	ssc-miR-29b	412	565	280	563	503	341	447.95	431.87	464.031	1.07447	0.103623	0.84153
CAGTGCAATAGTATTGTCAAAGC	23_3996_56	ssc-miR-301	32	44	9	25	30	4	19.9764	24.0445	15.9084	0.661621	-0.595922	0.572092
TGTAAACATCCTACACTCTCAGC	23_35_22611	ssc-miR-30c-5p	13859	16543	2338	16571	12345	2568	8561.02	8687.57	8434.47	0.970866	-0.0426554	0.953724
AAAAGCTGGGTTGAGAGGGCGA	22_167_8605	ssc-miR-320	7756	6972	7158	8108	5747	9456	8883.25	8722.75	9043.74	1.0368	0.0521368	0.916793
CGCATCCCCTAGGGCATTGGTGT	23_1647_186	ssc-miR-324	63	73	58	55	49	105	81.689	74.3965	88.9816	1.19605	0.258272	0.911228
CCTAGTAGGTGTTCAGTAAGTG	22_56451_2	ssc-miR-325	1	1	0	0	1	1	0.670081	0.457615	0.882547	1.92858	0.94754	1
AGGCAGTGTAGTTAGCTGATT	21_166_3260	ssc-miR-34c	1175	2049	98	2601	1882	141	977.398	805.837	1148.96	1.4258	0.511768	0.539489
AATTGCACGGTATCCATCTGTA	22_212_5787	ssc-miR-363	1959	2095	1600	1815	2369	1561	2051.87	2122.29	1981.44	0.933635	-0.0990695	0.981419
AGGGACTTTCAGGGGCAGCTGTG	23_4309_50	ssc-miR-365-5p	24	21	4	17	19	2	11.6495	13.3024	9.99652	0.75148	-0.412193	0.728697
GTAGATTCTCCTTCTATGAGT	21_33625_3	ssc-miR-376a-5p	2	4	0	3	1	0	1.13381	1.36126	0.906353	0.665819	-0.586798	0.87376
AGCGAGGTTGCCCTTTGTATATT	23_115038_1	ssc-miR-381	1	0	0	0	1	0	0.253863	0.234599	0.273126	1.16422	0.219368	1
ATCAACAGACATTAATTGGGCG	22_2939_125	ssc-miR-421-3p	88	110	87	97	74	85	101.334	110.181	92.4865	0.839402	-0.252566	0.849282
AGCTCGGTCTGAGGCCCCTCAGT	23_58_14394	ssc-miR-423-3p	4618	3802	7286	5300	3802	6860	6856.51	7375.26	6337.76	0.859326	-0.218722	0.987868
TGAGGGGCAGAGAGCGAGACT	21_43_16052	ssc-miR-423-5p	13646	11465	405	10096	10202	472	5632.96	6060.82	5205.1	0.85881	-0.219588	0.72408
AATGACACGATCACTCCCGTTGAGT	25_3_10754	ssc-miR-425-5p	3161	4331	1939	3606	4480	3607	3669.58	3156.24	4182.93	1.32529	0.406307	0.700336
TAGCAGCGGGAACAGTACTGCA	22_2811_132	ssc-miR-503	245	169	24	143	103	38	97.2863	113.099	81.4738	0.720377	-0.473176	0.454021
AGACCCTGGTCTGCACTCTATC	22_783_852	ssc-miR-504	387	393	91	438	346	130	256.303	246.429	266.178	1.08014	0.111219	0.926603
CAGGCTGGGAGAAGTGATTGGAT	23_92867_1	ssc-miR-664-5p	9	0	0	0	1	2	1.80168	2.11139	1.49197	0.706627	-0.500979	0.416698
CAACTAGACTGTGAGCTTCT	20_353_739	ssc-miR-708-3p	508	515	137	562	426	334	387.458	336.393	438.523	1.3036	0.382502	0.813238
AAGGAGCTTACAATCTAGCTGG	22_831_789	ssc-miR-708-5p	476	814	127	955	526	189	424.259	388.096	460.422	1.18636	0.246543	0.760354
TCCCAGCAAGTGTCCATCCATCT	23_6761_27	ssc-miR-7138-5p	20	18	11	17	10	15	16.1931	16.9253	15.4609	0.913478	-0.130558	0.831462
CCATTCCTTCGTCTGTGCACTAGA	24_2191_83	ssc-miR-7139-5p	59	48	20	67	58	23	41.7449	39.4898	44.0001	1.11421	0.156027	0.799438
ACTCTCCGAGGGGCCTTCAAA	21_327429_1	ssc-miR-7142-5p	0	0	1	0	0	0	0.373592	0.747183	0	0	-Inf	0.992278
TCTGCACTTGAAGCTGAGACTG	22_43350_3	ssc-miR-7143-3p	0	2	2	2	0	2	1.7907	1.9404	1.64099	0.8457	-0.241782	1
TGGGATCTTTGGGGTCTTGGTT	22_181104_1	ssc-miR-769-3p	3	6	2	6	4	3	3.86174	3.53626	4.18722	1.18408	0.24377	0.920182
CTGCCCTGGCCCGAGGGACCGAC	23_2036_141	ssc-miR-874	136	118	71	131	72	62	98.1857	111.271	85.1001	0.764798	-0.386849	0.722076
TCTTTGGTTATCTAGCTGTATGA	23_151_4315	ssc-miR-9-2	1202	1060	104	1423	783	140	597.815	596.092	599.537	1.00578	0.00831523	1
CAGTTACCGCTTCCGCTACCGC	22_49829_3	ssc-miR-935	3	1	1	2	1	2	1.79406	1.674	1.91412	1.14344	0.193385	1
AAAAGTGCTTACAGTGCAGGTAG	23_403_1094	ssc-miR-106a	310	305	271	237	338	310	337.247	343.232	331.262	0.965126	-0.0512113	1
CTGGGCAACATAGCGAGACCCCGTCTCTT	29_77_1070	ssc-miR-1285	1289	1728	522	1794	1124	422	1010.32	1077.8	942.839	0.874782	-0.193004	0.922134
GTCCAGTTTTCCCAGGAATCCCT	23_5_208709	ssc-miR-145-5p	84530	91403	18457	111034	42847	30251	53790.3	54005.7	53574.8	0.992021	-0.0115573	0.928504
AACATTCAACGCTGTCGGTGAGT	23_22_47442	ssc-miR-181a	13566	17136	15523	13709	13794	26568	20727.5	18602.7	22852.2	1.22844	0.296824	0.785888
AACATTCATTGCTGTCGGTGGGT	23_102_7788	ssc-miR-181b	2660	3222	4076	2975	2197	5933	4615.91	4388.11	4843.7	1.10383	0.142512	0.855138
AACATTCATTGTTGTCGGTGGGT	23_313_1596	ssc-miR-181d-5p	668	753	695	777	428	1050	882.366	843.935	920.796	1.09107	0.125749	0.917793
TTTGGCAATGGTAGAACTCACACT	24_6_74749	ssc-miR-182	48829	57904	797	30234	39926	828	21377.7	24964.2	17791.1	0.712663	-0.488708	0.465615
TACTGCATCAGGAACTGATTGGA	23_1955_149	ssc-miR-217	58	55	54	114	26	66	68.8031	66.2205	71.3857	1.078	0.108358	0.725783
AGCTACATCTGGCTACTGGGTCT	23_215_2613	ssc-miR-222	1811	1510	1904	1724	1758	1216	1884.68	2184.25	1585.11	0.725698	-0.462558	0.841609
CGTGCCTACTGAGCTGAAACACA	23_1418_222	ssc-miR-24-1-5p	187	257	22	261	204	40	126.404	117.623	135.185	1.14931	0.200767	0.878119
TGTAAACATCCCCGACTGGAAGCT	24_5_113633	ssc-miR-30d	53300	62863	8026	48724	50347	4970	29792.4	32520.5	27064.4	0.832225	-0.264954	0.759407
TGTAAACATCCTTGACTGGAAGCT	24_10_51649	ssc-miR-30e-5p	19510	19928	3302	23940	18990	3015	11782.9	11488.5	12077.2	1.05125	0.0721002	0.885664
TCCCCCAGGTGTGATTCTGATT	22_181_7583	ssc-miR-361-3p	5033	4338	1891	4571	4268	2438	3588.7	3561.1	3616.3	1.0155	0.0221895	0.997064
CTCATTAAATGTTTGTTGAAT	21_256469_1	ssc-miR-421-5p	0	0	1	0	1	0	0.510155	0.747183	0.273126	0.365541	-1.4519	1
GCTCTGAGCGCCCCTCCTCGTCC	23_488056_1	ssc-miR-4339	0	0	0	1	0	0	0.105538	0	0.211076	Inf	Inf	1
AGGAAGCCCTGGAGGGGCTGGAGG	24_992_217	ssc-miR-671-5p	103	138	45	133	128	48	90.4243	88.5631	92.2854	1.04203	0.059397	0.892876
TGGAAGACTAGTGATTTTGTTGTT	24_2_419134	ssc-miR-7	182448	157688	2418	120987	217214	2598	83111.6	79775.7	86447.5	1.08363	0.115874	1
AGCTCAGCTCTGAAGTGCAGAGG	23_617045_1	ssc-miR-7143-5p	0	0	0	0	0	1	0.304711	0	0.609421	Inf	Inf	1
AGGGACGGGACGCGGTGCAGTGT	23_10927_14	ssc-miR-92b-5p	4	16	0	6	7	0	3.84249	4.50664	3.17834	0.705256	-0.503782	0.655016
TCTCACACAGAAATCGCACCCGTC	24_137_1867	ssc-miR-342	1262	1161	375	1423	1056	575	887.189	835.179	939.199	1.12455	0.169346	0.871486
AATCCTTGGAACCTAGGTGTGAGT	24_205_1209	ssc-miR-362	426	569	402	459	412	425	497.809	527.203	468.416	0.888493	-0.170568	0.888315
ACCTGGCATACAATGTAGATT	21_476_903	ssc-miR-221-5p	709	565	376	538	574	430	552.83	573.275	532.384	0.928671	-0.106761	0.9012
ACAACCCTAGGAGAGGGTGCCATT	24_1306_158	ssc-miR-652	121	129	62	146	118	49	98.1942	103.481	92.9076	0.897824	-0.155496	0.998302
