# Supplementary material for: Identification of microRNAs regulating Escherichia coli F18 infection in Meishan weaned piglets
Source: Biol Direct. 2016 Nov 3;11:59. doi: 10.1186/s13062-016-0160-3 (PMC5093996; doi:10.1186/s13062-016-0160-3)
Supplement: Additional file 3: — Information of novel miRNAs in the duodenum of Meishan piglets. (XLSX 105 kb) [file 13062_2016_160_MOESM3_ESM.xlsx]

## Sheet: Sheet1
10	mireap	precursor	215821	215895	.	+	.	ID=ssc-m0001;Count=10;mfe=-25.50
10	mireap	mature-5p	215831	215850	.	+	.	ID=ssc-m0001-5p;Parent=ssc-m0001;Count=10;Seq=GAAGGTGGAGCTGTCCCAAC
10	mireap	precursor	11864221	11864306	.	+	.	ID=ssc-m0002;Count=4;mfe=-40.90
10	mireap	mature-3p	11864275	11864296	.	+	.	ID=ssc-m0002-3p;Parent=ssc-m0002;Count=4;Seq=AGGAAGCTCTGGGATGATGAGG
10	mireap	precursor	11890514	11890594	.	+	.	ID=ssc-m0003;Count=1275;mfe=-24.30
10	mireap	mature-5p	11890524	11890546	.	+	.	ID=ssc-m0003-5p;Parent=ssc-m0003;Count=367;Seq=CAGGCTAGGAGAAGTGATTGGAT
10	mireap	mature-3p	11890561	11890584	.	+	.	ID=ssc-m0003-3p;Parent=ssc-m0003;Count=903;Seq=TATTCATTTATCTCCCAGCCTACA
10	mireap	precursor	11963164	11963237	.	+	.	ID=ssc-m0004;Count=36369;mfe=-21.70
10	mireap	mature-5p	11963174	11963195	.	+	.	ID=ssc-m0004-5p;Parent=ssc-m0004;Count=1;Seq=TATGAATTGACAGACAATGTGG
10	mireap	mature-3p	11963205	11963227	.	+	.	ID=ssc-m0004-3p;Parent=ssc-m0004;Count=36357;Seq=TCTGTCATTTCTGTAGGCCAATA
10	mireap	precursor	13576634	13576727	.	+	.	ID=ssc-m0005;Count=3;mfe=-21.10
10	mireap	mature-3p	13576694	13576717	.	+	.	ID=ssc-m0005-3p;Parent=ssc-m0005;Count=3;Seq=GAGTCAAGAAGAGTTTGAGCGGCA
10	mireap	precursor	26718154	26718241	.	+	.	ID=ssc-m0006;Count=39;mfe=-48.40
10	mireap	mature-3p	26718209	26718231	.	+	.	ID=ssc-m0006-3p;Parent=ssc-m0006;Count=39;Seq=TGTGTCTGTGGCCTAGGCTGGCA
10	mireap	precursor	27752737	27752814	.	+	.	ID=ssc-m0007;Count=9;mfe=-43.10
10	mireap	mature-5p	27752747	27752764	.	+	.	ID=ssc-m0007-5p;Parent=ssc-m0007;Count=1;Seq=CTGTATTCCTGAAATTCG
10	mireap	mature-3p	27752784	27752804	.	+	.	ID=ssc-m0007-3p;Parent=ssc-m0007;Count=8;Seq=TACGAATTTCAGGAATACAGC
10	mireap	precursor	35113353	35113436	.	+	.	ID=ssc-m0008;Count=1312;mfe=-32.50
10	mireap	mature-5p	35113363	35113380	.	+	.	ID=ssc-m0008-5p;Parent=ssc-m0008;Count=115;Seq=TGGAAGACTAGTGATTTT
10	mireap	mature-3p	35113405	35113426	.	+	.	ID=ssc-m0008-3p;Parent=ssc-m0008;Count=1197;Seq=CAACAAATCACAGTCTGCCATA
10	mireap	precursor	42052690	42052769	.	+	.	ID=ssc-m0009;Count=8;mfe=-40.10
10	mireap	mature-5p	42052703	42052723	.	+	.	ID=ssc-m0009-5p;Parent=ssc-m0009;Count=3;Seq=ATTTCTTTGTGAATCACCATA
10	mireap	mature-3p	42052739	42052759	.	+	.	ID=ssc-m0009-3p;Parent=ssc-m0009;Count=5;Seq=TGGTGGTTTACAAAGTAATTC
10	mireap	precursor	44135610	44135690	.	+	.	ID=ssc-m0010;Count=13;mfe=-29.80
10	mireap	mature-5p	44135620	44135641	.	+	.	ID=ssc-m0010-5p;Parent=ssc-m0010;Count=1;Seq=AAAGTTGAAACACAGAAGTGGT
10	mireap	mature-3p	44135660	44135680	.	+	.	ID=ssc-m0010-3p;Parent=ssc-m0010;Count=12;Seq=TCTTCTGTGATTTGAACTGCT
10	mireap	precursor	52895325	52895423	.	+	.	ID=ssc-m0011;Count=7;mfe=-34.00
10	mireap	mature-3p	52895392	52895413	.	+	.	ID=ssc-m0011-3p;Parent=ssc-m0011;Count=6;Seq=CTTGAATGAGCTCTCTGGATAT
10	mireap	precursor	53442056	53442133	.	+	.	ID=ssc-m0012;Count=3;mfe=-37.30
10	mireap	mature-3p	53442104	53442123	.	+	.	ID=ssc-m0012-3p;Parent=ssc-m0012;Count=3;Seq=GCTGTGGCTGTGGCTGTGGC
10	mireap	precursor	58255868	58255944	.	+	.	ID=ssc-m0013;Count=5;mfe=-44.80
10	mireap	mature-3p	58255915	58255934	.	+	.	ID=ssc-m0013-3p;Parent=ssc-m0013;Count=5;Seq=CGGCGCGGACTGCGGGCCTT
10	mireap	precursor	58706880	58706950	.	+	.	ID=ssc-m0014;Count=3;mfe=-35.50
10	mireap	mature-5p	58706890	58706910	.	+	.	ID=ssc-m0014-5p;Parent=ssc-m0014;Count=3;Seq=CCTGCGTTGCTGTGGCTCTGG
10	mireap	precursor	66162165	66162250	.	+	.	ID=ssc-m0015;Count=4;mfe=-31.20
10	mireap	mature-5p	66162175	66162198	.	+	.	ID=ssc-m0015-5p;Parent=ssc-m0015;Count=3;Seq=TGTTTCACGGGCTTTGCTTGCAGT
10	mireap	mature-3p	66162220	66162240	.	+	.	ID=ssc-m0015-3p;Parent=ssc-m0015;Count=1;Seq=TGAGCCAGCCTGTGGGGCCGA
10	mireap	precursor	73697089	73697178	.	+	.	ID=ssc-m0016;Count=4;mfe=-39.50
10	mireap	mature-3p	73697147	73697168	.	+	.	ID=ssc-m0016-3p;Parent=ssc-m0016;Count=4;Seq=TCGTGGTCACTGTCGCTCTCCA
10	mireap	precursor	78166437	78166512	.	+	.	ID=ssc-m0017;Count=3;mfe=-29.00
10	mireap	mature-3p	78166481	78166502	.	+	.	ID=ssc-m0017-3p;Parent=ssc-m0017;Count=3;Seq=TGTGACTGTGGCTTAGGCCAGT
10	mireap	precursor	21041357	21041442	.	-	.	ID=ssc-m0018;Count=23;mfe=-31.30
10	mireap	mature-5p	21041410	21041432	.	-	.	ID=ssc-m0018-5p;Parent=ssc-m0018;Count=17;Seq=CTTGGGAGCCAACCTGTGACTGT
10	mireap	mature-3p	21041367	21041390	.	-	.	ID=ssc-m0018-3p;Parent=ssc-m0018;Count=6;Seq=CTCGCAGTTGTTGGCAGCCCTGGC
10	mireap	precursor	26427028	26427111	.	-	.	ID=ssc-m0019;Count=3222;mfe=-25.30
10	mireap	mature-3p	26427038	26427059	.	-	.	ID=ssc-m0019-3p;Parent=ssc-m0019;Count=3221;Seq=ACCATCGACCGTTGATTGTACC
10	mireap	precursor	31341111	31341192	.	-	.	ID=ssc-m0020;Count=206;mfe=-37.90
10	mireap	mature-5p	31341162	31341182	.	-	.	ID=ssc-m0020-5p;Parent=ssc-m0020;Count=181;Seq=TGGGTTCCTGGCATGCTGATT
10	mireap	precursor	52762874	52762943	.	-	.	ID=ssc-m0021;Count=14;mfe=-31.80
10	mireap	mature-3p	52762884	52762904	.	-	.	ID=ssc-m0021-3p;Parent=ssc-m0021;Count=14;Seq=AACCTTGCTGGAGATCTTGGA
10	mireap	precursor	59384280	59384368	.	-	.	ID=ssc-m0022;Count=12;mfe=-20.00
10	mireap	mature-3p	59384290	59384310	.	-	.	ID=ssc-m0022-3p;Parent=ssc-m0022;Count=12;Seq=TCATTACTGTGTGCCTGAAAC
11	mireap	precursor	1741184	1741271	.	+	.	ID=ssc-m0023;Count=8;mfe=-28.80
11	mireap	mature-3p	1741242	1741261	.	+	.	ID=ssc-m0023-3p;Parent=ssc-m0023;Count=8;Seq=AAACATGGGCTTTGAGCAGT
11	mireap	precursor	1742549	1742646	.	+	.	ID=ssc-m0024;Count=5;mfe=-31.30
11	mireap	mature-3p	1742614	1742636	.	+	.	ID=ssc-m0024-3p;Parent=ssc-m0024;Count=4;Seq=AAAGGACGGTGGAACAGCACCTT
11	mireap	precursor	21824865	21824953	.	+	.	ID=ssc-m0025;Count=3;mfe=-23.60
11	mireap	mature-3p	21824920	21824943	.	+	.	ID=ssc-m0025-3p;Parent=ssc-m0025;Count=3;Seq=TGACGAGCTTGAGCGTGATGAACG
11	mireap	precursor	42736063	42736133	.	+	.	ID=ssc-m0026;Count=4;mfe=-32.30
11	mireap	mature-5p	42736073	42736092	.	+	.	ID=ssc-m0026-5p;Parent=ssc-m0026;Count=4;Seq=CTGCGTTGCTGTGGCTGTGG
11	mireap	precursor	51016115	51016181	.	+	.	ID=ssc-m0027;Count=5;mfe=-22.10
11	mireap	mature-5p	51016123	51016143	.	+	.	ID=ssc-m0027-5p;Parent=ssc-m0027;Count=5;Seq=TGTGTGTGTGTGTGTGTGTGT
11	mireap	precursor	55833014	55833089	.	+	.	ID=ssc-m0028;Count=99;mfe=-33.20
11	mireap	mature-3p	55833057	55833079	.	+	.	ID=ssc-m0028-3p;Parent=ssc-m0028;Count=99;Seq=CGACCCCTGGCCTGGGAACTTCC
11	mireap	precursor	66610197	66610280	.	+	.	ID=ssc-m0029;Count=92;mfe=-24.40
11	mireap	mature-3p	66610249	66610270	.	+	.	ID=ssc-m0029-3p;Parent=ssc-m0029;Count=91;Seq=ACTGCCCTAAGTGCTCCTTCTG
11	mireap	precursor	66610505	66610588	.	+	.	ID=ssc-m0030;Count=61;mfe=-35.20
11	mireap	mature-3p	66610556	66610578	.	+	.	ID=ssc-m0030-3p;Parent=ssc-m0030;Count=61;Seq=ACTGCATTATGAGCACTTAAAGT
11	mireap	precursor	66610645	66610723	.	+	.	ID=ssc-m0031;Count=14;mfe=-35.60
11	mireap	mature-5p	66610655	66610677	.	+	.	ID=ssc-m0031-5p;Parent=ssc-m0031;Count=14;Seq=AGTTTTGCAGGTTTGCATCCAGC
11	mireap	precursor	66610762	66610846	.	+	.	ID=ssc-m0032;Count=12;mfe=-38.50
11	mireap	mature-5p	66610772	66610794	.	+	.	ID=ssc-m0032-5p;Parent=ssc-m0032;Count=11;Seq=AGGTTGGGATCGGTTGCAATGCT
11	mireap	precursor	74454718	74454814	.	+	.	ID=ssc-m0033;Count=44;mfe=-42.90
11	mireap	mature-3p	74454785	74454804	.	+	.	ID=ssc-m0033-3p;Parent=ssc-m0033;Count=44;Seq=GACCCCTGGCCTGGGAACTT
11	mireap	precursor	74609275	74609350	.	+	.	ID=ssc-m0034;Count=3;mfe=-19.50
11	mireap	mature-5p	74609285	74609307	.	+	.	ID=ssc-m0034-5p;Parent=ssc-m0034;Count=3;Seq=AAGCCAGGTCTTTAGATTGTAGT
11	mireap	precursor	77870737	77870821	.	+	.	ID=ssc-m0035;Count=16;mfe=-36.20
11	mireap	mature-3p	77870790	77870811	.	+	.	ID=ssc-m0035-3p;Parent=ssc-m0035;Count=16;Seq=TGTGGCTGTGGCTGTGACCCGC
11	mireap	precursor	84694653	84694737	.	+	.	ID=ssc-m0036;Count=5;mfe=-35.50
11	mireap	mature-3p	84694706	84694727	.	+	.	ID=ssc-m0036-3p;Parent=ssc-m0036;Count=5;Seq=TGTGCCTGTGGCGTAGACCAGC
11	mireap	precursor	84943655	84943732	.	+	.	ID=ssc-m0037;Count=10;mfe=-43.30
11	mireap	mature-5p	84943665	84943684	.	+	.	ID=ssc-m0037-5p;Parent=ssc-m0037;Count=10;Seq=TCCTGGAGGACGTGCTGTGC
11	mireap	precursor	87611631	87611726	.	+	.	ID=ssc-m0038;Count=12;mfe=-33.40
11	mireap	mature-3p	87611697	87611716	.	+	.	ID=ssc-m0038-3p;Parent=ssc-m0038;Count=11;Seq=GTTGATTCGGCTGATCTGGC
11	mireap	precursor	4056384	4056459	.	-	.	ID=ssc-m0039;Count=74;mfe=-43.40
11	mireap	mature-5p	4056428	4056449	.	-	.	ID=ssc-m0039-5p;Parent=ssc-m0039;Count=17;Seq=TGCACAACAGAGCGAGCCAGCT
11	mireap	mature-3p	4056394	4056413	.	-	.	ID=ssc-m0039-3p;Parent=ssc-m0039;Count=57;Seq=CTGACTCACTCTGTTGTGCA
11	mireap	precursor	16986339	16986422	.	-	.	ID=ssc-m0040;Count=6;mfe=-38.30
11	mireap	mature-5p	16986391	16986412	.	-	.	ID=ssc-m0040-5p;Parent=ssc-m0040;Count=6;Seq=AGCGTGGGCTGCGGGCCGCTGC
11	mireap	precursor	74443930	74444009	.	-	.	ID=ssc-m0041;Count=5;mfe=-49.20
11	mireap	mature-5p	74443979	74443999	.	-	.	ID=ssc-m0041-5p;Parent=ssc-m0041;Count=2;Seq=AAGGCAGCAAGGAAACGCAGA
11	mireap	mature-3p	74443940	74443961	.	-	.	ID=ssc-m0041-3p;Parent=ssc-m0041;Count=3;Seq=TGCATTTCCTGGCTGCCTTAAT
11	mireap	precursor	83510205	83510291	.	-	.	ID=ssc-m0042;Count=6;mfe=-21.90
11	mireap	mature-5p	83510260	83510281	.	-	.	ID=ssc-m0042-5p;Parent=ssc-m0042;Count=6;Seq=CTTGGCACCCAGTAAGCACTCA
12	mireap	precursor	900307	900385	.	+	.	ID=ssc-m0043;Count=3;mfe=-44.80
12	mireap	mature-5p	900317	900339	.	+	.	ID=ssc-m0043-5p;Parent=ssc-m0043;Count=3;Seq=GGTGCCGTGAGGCGGCCTGTGGG
12	mireap	precursor	1110555	1110631	.	+	.	ID=ssc-m0044;Count=12;mfe=-35.20
12	mireap	mature-5p	1110565	1110584	.	+	.	ID=ssc-m0044-5p;Parent=ssc-m0044;Count=12;Seq=TGTGGGGTTCGGTGGCCGGT
12	mireap	precursor	1507085	1507161	.	+	.	ID=ssc-m0045;Count=109;mfe=-36.00
12	mireap	mature-5p	1507095	1507115	.	+	.	ID=ssc-m0045-5p;Parent=ssc-m0045;Count=109;Seq=AACAATATCCTGGTGCTGAGT
12	mireap	precursor	2632390	2632469	.	+	.	ID=ssc-m0046;Count=3;mfe=-30.60
12	mireap	mature-3p	2632439	2632459	.	+	.	ID=ssc-m0046-3p;Parent=ssc-m0046;Count=3;Seq=TTGACACTGCCTTCTCTTATC
12	mireap	precursor	17118982	17119061	.	+	.	ID=ssc-m0047;Count=4;mfe=-35.60
12	mireap	mature-5p	17118992	17119014	.	+	.	ID=ssc-m0047-5p;Parent=ssc-m0047;Count=4;Seq=GTGGCTGTGGACCACGAGTGTGC
12	mireap	precursor	20104268	20104348	.	+	.	ID=ssc-m0048;Count=3;mfe=-32.80
12	mireap	mature-3p	20104318	20104338	.	+	.	ID=ssc-m0048-3p;Parent=ssc-m0048;Count=3;Seq=TGTGGTTGTGGCATAGACCTC
12	mireap	precursor	20363729	20363825	.	+	.	ID=ssc-m0049;Count=9;mfe=-45.80
12	mireap	mature-5p	20363757	20363779	.	+	.	ID=ssc-m0049-5p;Parent=ssc-m0049;Count=1;Seq=GGTGCGGCCCCTTCGTTCTACCC
12	mireap	mature-3p	20363795	20363815	.	+	.	ID=ssc-m0049-3p;Parent=ssc-m0049;Count=8;Seq=GTAGAGGAGAGGCTACCACCA
12	mireap	precursor	23440131	23440218	.	+	.	ID=ssc-m0050;Count=9;mfe=-35.10
12	mireap	mature-3p	23440187	23440208	.	+	.	ID=ssc-m0050-3p;Parent=ssc-m0050;Count=9;Seq=TGAAAGGACGTAAAACAGGCCC
12	mireap	precursor	24053647	24053729	.	+	.	ID=ssc-m0051;Count=4;mfe=-40.80
12	mireap	mature-3p	24053698	24053719	.	+	.	ID=ssc-m0051-3p;Parent=ssc-m0051;Count=4;Seq=TGGTGTCGGCTCTGCAGGATCT
12	mireap	precursor	34903932	34904009	.	+	.	ID=ssc-m0052;Count=4;mfe=-34.00
12	mireap	mature-5p	34903942	34903963	.	+	.	ID=ssc-m0052-5p;Parent=ssc-m0052;Count=4;Seq=TGGTGTAGATCACAGACACAGC
12	mireap	precursor	35750202	35750275	.	+	.	ID=ssc-m0053;Count=5;mfe=-27.30
12	mireap	mature-3p	35750245	35750265	.	+	.	ID=ssc-m0053-3p;Parent=ssc-m0053;Count=5;Seq=TTTCCAGACTGCTGAGGAACT
12	mireap	precursor	36203976	36204070	.	+	.	ID=ssc-m0054;Count=23;mfe=-30.00
12	mireap	mature-5p	36203986	36204006	.	+	.	ID=ssc-m0054-5p;Parent=ssc-m0054;Count=23;Seq=TGAGTGTACTGTGGGCTTCGG
12	mireap	precursor	37079088	37079168	.	+	.	ID=ssc-m0055;Count=51;mfe=-27.10
12	mireap	mature-5p	37079098	37079119	.	+	.	ID=ssc-m0055-5p;Parent=ssc-m0055;Count=51;Seq=GCTCTGACTTTATTGCACTACT
12	mireap	precursor	37088082	37088164	.	+	.	ID=ssc-m0056;Count=863;mfe=-31.10
12	mireap	mature-5p	37088092	37088113	.	+	.	ID=ssc-m0056-5p;Parent=ssc-m0056;Count=15;Seq=ACCCTATCGATATTGTCTCTGC
12	mireap	mature-3p	37088132	37088154	.	+	.	ID=ssc-m0056-3p;Parent=ssc-m0056;Count=847;Seq=TAGTGCAATATTGCTTATAGGGT
12	mireap	precursor	37264826	37264903	.	+	.	ID=ssc-m0057;Count=3;mfe=-42.90
12	mireap	mature-5p	37264836	37264857	.	+	.	ID=ssc-m0057-5p;Parent=ssc-m0057;Count=3;Seq=TACAACGAGAACTCCAAGAATT
12	mireap	precursor	46997695	46997786	.	+	.	ID=ssc-m0058;Count=8;mfe=-42.50
12	mireap	mature-3p	46997754	46997776	.	+	.	ID=ssc-m0058-3p;Parent=ssc-m0058;Count=8;Seq=TTCCCCCCATCCTTGCCCCCAGA
12	mireap	precursor	47176953	47177031	.	+	.	ID=ssc-m0059;Count=310;mfe=-37.80
12	mireap	mature-5p	47176963	47176985	.	+	.	ID=ssc-m0059-5p;Parent=ssc-m0059;Count=310;Seq=GGATATCATCATATACTGTAAGT
12	mireap	precursor	54717318	54717400	.	+	.	ID=ssc-m0060;Count=22;mfe=-46.30
12	mireap	mature-3p	54717368	54717390	.	+	.	ID=ssc-m0060-3p;Parent=ssc-m0060;Count=22;Seq=CCAGTATTGGCTGTGCTGCCCCA
12	mireap	precursor	55461675	55461750	.	+	.	ID=ssc-m0061;Count=4;mfe=-18.70
12	mireap	mature-5p	55461685	55461704	.	+	.	ID=ssc-m0061-5p;Parent=ssc-m0061;Count=4;Seq=CTCGGTGTCTTGTAGACAGG
12	mireap	precursor	56735287	56735359	.	+	.	ID=ssc-m0062;Count=9;mfe=-18.50
12	mireap	mature-5p	56735297	56735317	.	+	.	ID=ssc-m0062-5p;Parent=ssc-m0062;Count=9;Seq=AGGAACTTCTACATGCTCTGG
12	mireap	precursor	57201883	57201968	.	+	.	ID=ssc-m0063;Count=24;mfe=-33.50
12	mireap	mature-3p	57201938	57201958	.	+	.	ID=ssc-m0063-3p;Parent=ssc-m0063;Count=24;Seq=CCCTGGCCTGGGAACTTCCAT
12	mireap	precursor	57449534	57449626	.	+	.	ID=ssc-m0064;Count=23;mfe=-23.70
12	mireap	mature-5p	57449544	57449567	.	+	.	ID=ssc-m0064-5p;Parent=ssc-m0064;Count=23;Seq=TCACCAGGGACTGTTCTAGCTCCG
12	mireap	precursor	59358199	59358296	.	+	.	ID=ssc-m0065;Count=29;mfe=-35.80
12	mireap	mature-3p	59358266	59358286	.	+	.	ID=ssc-m0065-3p;Parent=ssc-m0065;Count=29;Seq=CTGTTGCCACTAACCTCAACC
12	mireap	precursor	60390590	60390660	.	+	.	ID=ssc-m0066;Count=5;mfe=-28.20
12	mireap	mature-5p	60390600	60390619	.	+	.	ID=ssc-m0066-5p;Parent=ssc-m0066;Count=5;Seq=CTGGCGTGGCTGTGGCTGTG
12	mireap	precursor	62259042	62259134	.	+	.	ID=ssc-m0067;Count=5;mfe=-28.10
12	mireap	mature-5p	62259052	62259075	.	+	.	ID=ssc-m0067-5p;Parent=ssc-m0067;Count=3;Seq=AAGGACAGAAAGCCCAGAGCAACA
12	mireap	mature-3p	62259105	62259124	.	+	.	ID=ssc-m0067-3p;Parent=ssc-m0067;Count=2;Seq=AAATGCCTGGGTATTTCTGC
12	mireap	precursor	15226425	15226508	.	-	.	ID=ssc-m0068;Count=3;mfe=-38.00
12	mireap	mature-5p	15226477	15226498	.	-	.	ID=ssc-m0068-5p;Parent=ssc-m0068;Count=3;Seq=TTAGGGATCTGCCATTGCCACT
12	mireap	precursor	21008900	21008983	.	-	.	ID=ssc-m0069;Count=22;mfe=-43.30
12	mireap	mature-3p	21008910	21008930	.	-	.	ID=ssc-m0069-3p;Parent=ssc-m0069;Count=22;Seq=CACGTGCGTGCTGGTATCTGG
12	mireap	precursor	23440138	23440210	.	-	.	ID=ssc-m0070;Count=30;mfe=-53.40
12	mireap	mature-5p	23440178	23440200	.	-	.	ID=ssc-m0070-5p;Parent=ssc-m0070;Count=5;Seq=TTTACGTCCTTTCACCTAGTTTT
12	mireap	mature-3p	23440148	23440168	.	-	.	ID=ssc-m0070-3p;Parent=ssc-m0070;Count=25;Seq=CCTGGGTGGGAGGACGTGAAA
12	mireap	precursor	24289541	24289619	.	-	.	ID=ssc-m0071;Count=374;mfe=-42.10
12	mireap	mature-5p	24289587	24289609	.	-	.	ID=ssc-m0071-5p;Parent=ssc-m0071;Count=373;Seq=AGGTTCTGTGATACACTCCGACT
12	mireap	mature-3p	24289551	24289576	.	-	.	ID=ssc-m0071-3p;Parent=ssc-m0071;Count=1;Seq=AGCAGTCAGTGCATGACAGAACTTGG
12	mireap	precursor	38332649	38332746	.	-	.	ID=ssc-m0072;Count=4;mfe=-42.20
12	mireap	mature-3p	38332659	38332680	.	-	.	ID=ssc-m0072-3p;Parent=ssc-m0072;Count=4;Seq=CATTTGGTCTGCGGAGCCTAGA
12	mireap	precursor	38333505	38333582	.	-	.	ID=ssc-m0073;Count=10;mfe=-38.30
12	mireap	mature-3p	38333515	38333536	.	-	.	ID=ssc-m0073-3p;Parent=ssc-m0073;Count=10;Seq=CAGGACGAGGGGATTGCGCTGT
12	mireap	precursor	44339437	44339532	.	-	.	ID=ssc-m0074;Count=7;mfe=-19.20
12	mireap	mature-3p	44339447	44339468	.	-	.	ID=ssc-m0074-3p;Parent=ssc-m0074;Count=7;Seq=GCAAGATGATGGCATTCTGACC
12	mireap	precursor	44808895	44808987	.	-	.	ID=ssc-m0075;Count=4;mfe=-37.70
12	mireap	mature-5p	44808955	44808977	.	-	.	ID=ssc-m0075-5p;Parent=ssc-m0075;Count=4;Seq=TCCCTGGTCTAGTGGTTAGGATT
12	mireap	precursor	46523023	46523115	.	-	.	ID=ssc-m0076;Count=3;mfe=-23.60
12	mireap	mature-5p	46523084	46523105	.	-	.	ID=ssc-m0076-5p;Parent=ssc-m0076;Count=3;Seq=ATTGGTGCTCGGAACTTGCTCA
12	mireap	precursor	50015724	50015799	.	-	.	ID=ssc-m0077;Count=154;mfe=-38.70
12	mireap	mature-5p	50015768	50015789	.	-	.	ID=ssc-m0077-5p;Parent=ssc-m0077;Count=154;Seq=ACCGTGGCTTTCGATTGTTACT
12	mireap	precursor	52127715	52127806	.	-	.	ID=ssc-m0078;Count=5;mfe=-23.10
12	mireap	mature-5p	52127775	52127796	.	-	.	ID=ssc-m0078-5p;Parent=ssc-m0078;Count=3;Seq=TCGGACTGTGATCGAGGTCACG
12	mireap	precursor	58051169	58051251	.	-	.	ID=ssc-m0079;Count=13;mfe=-19.70
12	mireap	mature-5p	58051220	58051241	.	-	.	ID=ssc-m0079-5p;Parent=ssc-m0079;Count=13;Seq=TCCACGTGATGTGATTCTGAGT
13	mireap	precursor	7721774	7721853	.	+	.	ID=ssc-m0080;Count=11;mfe=-37.20
13	mireap	mature-3p	7721824	7721843	.	+	.	ID=ssc-m0080-3p;Parent=ssc-m0080;Count=11;Seq=CGGTGGACTGGGGCTCCCCG
13	mireap	precursor	30329399	30329482	.	+	.	ID=ssc-m0081;Count=12;mfe=-44.40
13	mireap	mature-3p	30329452	30329472	.	+	.	ID=ssc-m0081-3p;Parent=ssc-m0081;Count=12;Seq=GCTACTTCACAACACCAGGGT
13	mireap	precursor	33474509	33474585	.	+	.	ID=ssc-m0082;Count=74;mfe=-30.20
13	mireap	mature-5p	33474519	33474539	.	+	.	ID=ssc-m0082-5p;Parent=ssc-m0082;Count=74;Seq=TTTGCTCTGCTCCTGCCACAT
13	mireap	precursor	34885819	34885888	.	+	.	ID=ssc-m0083;Count=3;mfe=-23.90
13	mireap	mature-5p	34885829	34885848	.	+	.	ID=ssc-m0083-5p;Parent=ssc-m0083;Count=3;Seq=CTCGTGGGTAGACATGGACG
13	mireap	precursor	35644358	35644445	.	+	.	ID=ssc-m0084;Count=4;mfe=-21.00
13	mireap	mature-3p	35644414	35644435	.	+	.	ID=ssc-m0084-3p;Parent=ssc-m0084;Count=4;Seq=ATGGTTCCTAGTCGGATTTGTT
13	mireap	precursor	37130332	37130417	.	+	.	ID=ssc-m0085;Count=3;mfe=-34.30
13	mireap	mature-5p	37130342	37130362	.	+	.	ID=ssc-m0085-5p;Parent=ssc-m0085;Count=3;Seq=ACGCAGTCTGACTTGAGCAGA
13	mireap	precursor	37312747	37312823	.	+	.	ID=ssc-m0086;Count=5;mfe=-25.80
13	mireap	mature-3p	37312790	37312813	.	+	.	ID=ssc-m0086-3p;Parent=ssc-m0086;Count=5;Seq=CAGGACATGAAGTGCGTCAGCATC
13	mireap	precursor	37598997	37599094	.	+	.	ID=ssc-m0087;Count=41;mfe=-43.80
13	mireap	mature-3p	37599064	37599084	.	+	.	ID=ssc-m0087-3p;Parent=ssc-m0087;Count=41;Seq=CTGTACAGGCCACTGCCTTGC
13	mireap	precursor	108388140	108388220	.	+	.	ID=ssc-m0088;Count=892;mfe=-21.30
13	mireap	mature-3p	108388190	108388210	.	+	.	ID=ssc-m0088-3p;Parent=ssc-m0088;Count=892;Seq=CGAATCATTATTTGCTGCTCT
13	mireap	precursor	108388285	108388370	.	+	.	ID=ssc-m0089;Count=148;mfe=-33.30
13	mireap	mature-3p	108388339	108388360	.	+	.	ID=ssc-m0089-3p;Parent=ssc-m0089;Count=148;Seq=ACCAATATTATTGTGCTGCTTT
13	mireap	precursor	123624841	123624915	.	+	.	ID=ssc-m0090;Count=13;mfe=-33.70
13	mireap	mature-3p	123624886	123624905	.	+	.	ID=ssc-m0090-3p;Parent=ssc-m0090;Count=13;Seq=ACTGTGGCCCCAATCTGATC
13	mireap	precursor	130058338	130058406	.	+	.	ID=ssc-m0091;Count=4;mfe=-30.50
13	mireap	mature-5p	130058348	130058370	.	+	.	ID=ssc-m0091-5p;Parent=ssc-m0091;Count=4;Seq=GATCTGGCATTGCTGTGGCTGTG
13	mireap	precursor	131550636	131550720	.	+	.	ID=ssc-m0092;Count=5;mfe=-34.20
13	mireap	mature-5p	131550646	131550667	.	+	.	ID=ssc-m0092-5p;Parent=ssc-m0092;Count=4;Seq=AGGAGCAGGAGTCTGGGCTGAG
13	mireap	precursor	141158230	141158310	.	+	.	ID=ssc-m0093;Count=13;mfe=-26.10
13	mireap	mature-5p	141158240	141158261	.	+	.	ID=ssc-m0093-5p;Parent=ssc-m0093;Count=13;Seq=GGTGGTCTAGTGGTTAGGATTC
13	mireap	precursor	149441291	149441369	.	+	.	ID=ssc-m0094;Count=2425;mfe=-30.00
13	mireap	mature-5p	149441301	149441321	.	+	.	ID=ssc-m0094-5p;Parent=ssc-m0094;Count=2410;Seq=GAGAGATCAGAGGCGCAGAGT
13	mireap	mature-3p	149441340	149441359	.	+	.	ID=ssc-m0094-3p;Parent=ssc-m0094;Count=15;Seq=CCTGTGCCTTTTACCTCTTT
13	mireap	precursor	174790450	174790529	.	+	.	ID=ssc-m0095;Count=8;mfe=-34.00
13	mireap	mature-3p	174790499	174790519	.	+	.	ID=ssc-m0095-3p;Parent=ssc-m0095;Count=8;Seq=TGTGACTGTGGCTTAGGCCAG
13	mireap	precursor	191558608	191558690	.	+	.	ID=ssc-m0096;Count=131;mfe=-41.30
13	mireap	mature-3p	191558658	191558680	.	+	.	ID=ssc-m0096-3p;Parent=ssc-m0096;Count=131;Seq=CAAGCTCGCTTCTATGGGTCTGT
13	mireap	precursor	191559337	191559427	.	+	.	ID=ssc-m0097;Count=14;mfe=-39.20
13	mireap	mature-3p	191559396	191559417	.	+	.	ID=ssc-m0097-3p;Parent=ssc-m0097;Count=13;Seq=CTGTACAACCTTCTAGCTTTCC
13	mireap	precursor	199504285	199504370	.	+	.	ID=ssc-m0098;Count=4;mfe=-40.20
13	mireap	mature-3p	199504339	199504360	.	+	.	ID=ssc-m0098-3p;Parent=ssc-m0098;Count=4;Seq=TATGAAATCAATGTAAACTTAT
13	mireap	precursor	202861076	202861146	.	+	.	ID=ssc-m0099;Count=7;mfe=-26.90
13	mireap	mature-3p	202861116	202861136	.	+	.	ID=ssc-m0099-3p;Parent=ssc-m0099;Count=7;Seq=TTGCTGTGGCTCTGGCGTAGG
13	mireap	precursor	205821855	205821940	.	+	.	ID=ssc-m0100;Count=5;mfe=-34.80
13	mireap	mature-3p	205821911	205821930	.	+	.	ID=ssc-m0100-3p;Parent=ssc-m0100;Count=5;Seq=GTTGCTGTGGCTCTGGCATA
13	mireap	precursor	206988115	206988185	.	+	.	ID=ssc-m0101;Count=7;mfe=-32.40
13	mireap	mature-5p	206988125	206988146	.	+	.	ID=ssc-m0101-5p;Parent=ssc-m0101;Count=7;Seq=AACTCGATGCAATTCACTTTGT
13	mireap	precursor	209487895	209487971	.	+	.	ID=ssc-m0102;Count=7848;mfe=-28.50
13	mireap	mature-5p	209487905	209487927	.	+	.	ID=ssc-m0102-5p;Parent=ssc-m0102;Count=4331;Seq=TCAGTAACAAAGATTCATCCTTG
13	mireap	mature-3p	209487943	209487961	.	+	.	ID=ssc-m0102-3p;Parent=ssc-m0102;Count=3515;Seq=AAGGAGGATCTTTGTCACT
13	mireap	precursor	210882553	210882626	.	+	.	ID=ssc-m0103;Count=3;mfe=-34.60
13	mireap	mature-3p	210882596	210882616	.	+	.	ID=ssc-m0103-3p;Parent=ssc-m0103;Count=3;Seq=TGTGGCTGTGGCTGTGGCTGG
13	mireap	precursor	215621633	215621702	.	+	.	ID=ssc-m0104;Count=3;mfe=-20.60
13	mireap	mature-5p	215621643	215621663	.	+	.	ID=ssc-m0104-5p;Parent=ssc-m0104;Count=3;Seq=CTGGTGGTCTAGTGGTTAGGA
13	mireap	precursor	217721922	217722008	.	+	.	ID=ssc-m0105;Count=3;mfe=-61.10
13	mireap	mature-5p	217721932	217721953	.	+	.	ID=ssc-m0105-5p;Parent=ssc-m0105;Count=3;Seq=CTTTAAGCTGCATGCACTGAGC
13	mireap	precursor	14131483	14131561	.	-	.	ID=ssc-m0106;Count=12;mfe=-41.70
13	mireap	mature-5p	14131530	14131551	.	-	.	ID=ssc-m0106-5p;Parent=ssc-m0106;Count=12;Seq=AGGAACTTCTACATGCTCTGGG
13	mireap	precursor	17110645	17110712	.	-	.	ID=ssc-m0107;Count=5;mfe=-19.10
13	mireap	mature-5p	17110680	17110702	.	-	.	ID=ssc-m0107-5p;Parent=ssc-m0107;Count=5;Seq=TGAGTGTGTGTGTGTGAGTGTAT
13	mireap	precursor	24885246	24885328	.	-	.	ID=ssc-m0108;Count=4;mfe=-44.40
13	mireap	mature-3p	24885256	24885277	.	-	.	ID=ssc-m0108-3p;Parent=ssc-m0108;Count=4;Seq=CCTATTCTTGGTTACTTGCACG
13	mireap	precursor	24996796	24996881	.	-	.	ID=ssc-m0109;Count=3;mfe=-33.90
13	mireap	mature-5p	24996849	24996871	.	-	.	ID=ssc-m0109-5p;Parent=ssc-m0109;Count=3;Seq=TGGGTTAGGACGAGCATGCGCTG
13	mireap	precursor	32601853	32601936	.	-	.	ID=ssc-m0110;Count=3;mfe=-25.20
13	mireap	mature-5p	32601907	32601926	.	-	.	ID=ssc-m0110-5p;Parent=ssc-m0110;Count=3;Seq=AGAGCTGTGTGCCCTGCGCA
13	mireap	precursor	34494954	34495043	.	-	.	ID=ssc-m0111;Count=9;mfe=-26.30
13	mireap	mature-5p	34495014	34495033	.	-	.	ID=ssc-m0111-5p;Parent=ssc-m0111;Count=9;Seq=TGAGTGTGTGTGTGTGAGTA
13	mireap	precursor	35577041	35577121	.	-	.	ID=ssc-m0112;Count=28;mfe=-37.00
13	mireap	mature-5p	35577092	35577111	.	-	.	ID=ssc-m0112-5p;Parent=ssc-m0112;Count=1;Seq=ACTGTGCTGGGCTCTCCGCA
13	mireap	mature-3p	35577051	35577072	.	-	.	ID=ssc-m0112-3p;Parent=ssc-m0112;Count=27;Seq=CTCGGAGGCTCCATCATGGCGT
13	mireap	precursor	39033415	39033492	.	-	.	ID=ssc-m0113;Count=6;mfe=-33.80
13	mireap	mature-5p	39033460	39033482	.	-	.	ID=ssc-m0113-5p;Parent=ssc-m0113;Count=6;Seq=AAAGGTCTCCCACTTCATGACTG
13	mireap	precursor	70328748	70328840	.	-	.	ID=ssc-m0114;Count=4;mfe=-22.20
13	mireap	mature-5p	70328808	70328830	.	-	.	ID=ssc-m0114-5p;Parent=ssc-m0114;Count=4;Seq=GATGGTGGTGGAGGAACGATGTG
13	mireap	precursor	80688656	80688735	.	-	.	ID=ssc-m0115;Count=8;mfe=-42.50
13	mireap	mature-5p	80688704	80688725	.	-	.	ID=ssc-m0115-5p;Parent=ssc-m0115;Count=8;Seq=AGGGTCTAGGTCGCAGATACAG
13	mireap	precursor	84513289	84513366	.	-	.	ID=ssc-m0116;Count=13;mfe=-25.70
13	mireap	mature-5p	84513335	84513356	.	-	.	ID=ssc-m0116-5p;Parent=ssc-m0116;Count=2;Seq=TTGTGAGCTCTCAATGCAGATT
13	mireap	mature-3p	84513299	84513320	.	-	.	ID=ssc-m0116-3p;Parent=ssc-m0116;Count=11;Seq=TCTGTACTGAGACTCATTCGGT
13	mireap	precursor	91138607	91138688	.	-	.	ID=ssc-m0117;Count=33;mfe=-43.40
13	mireap	mature-5p	91138657	91138678	.	-	.	ID=ssc-m0117-5p;Parent=ssc-m0117;Count=1;Seq=AGGGCAATAGATTATACAATCT
13	mireap	mature-3p	91138617	91138638	.	-	.	ID=ssc-m0117-3p;Parent=ssc-m0117;Count=32;Seq=ATTGTAGTATCTGTGGCCCTGC
13	mireap	precursor	91337811	91337888	.	-	.	ID=ssc-m0118;Count=3;mfe=-22.50
13	mireap	mature-5p	91337856	91337878	.	-	.	ID=ssc-m0118-5p;Parent=ssc-m0118;Count=3;Seq=CAGCAATGATGGATCTGAGCTGT
13	mireap	precursor	130477922	130477994	.	-	.	ID=ssc-m0119;Count=4;mfe=-20.40
13	mireap	mature-3p	130477932	130477954	.	-	.	ID=ssc-m0119-3p;Parent=ssc-m0119;Count=3;Seq=AGAAGGAAACTGCTAGATGCTTC
13	mireap	precursor	136740224	136740308	.	-	.	ID=ssc-m0120;Count=5;mfe=-46.10
13	mireap	mature-3p	136740234	136740255	.	-	.	ID=ssc-m0120-3p;Parent=ssc-m0120;Count=5;Seq=ATATCTGCCTGTATATATGCCT
13	mireap	precursor	139374445	139374530	.	-	.	ID=ssc-m0121;Count=7;mfe=-27.30
13	mireap	mature-5p	139374499	139374520	.	-	.	ID=ssc-m0121-5p;Parent=ssc-m0121;Count=7;Seq=CCTGGGAACTACCTGGTACGTT
13	mireap	precursor	143947252	143947339	.	-	.	ID=ssc-m0122;Count=6;mfe=-28.10
13	mireap	mature-3p	143947262	143947281	.	-	.	ID=ssc-m0122-3p;Parent=ssc-m0122;Count=6;Seq=CGGCTGAGTGTATAACCCTA
13	mireap	precursor	190079498	190079574	.	-	.	ID=ssc-m0123;Count=80;mfe=-35.40
13	mireap	mature-5p	190079543	190079564	.	-	.	ID=ssc-m0123-5p;Parent=ssc-m0123;Count=80;Seq=ATTCTGTTAGAAAAATGCAAGA
13	mireap	precursor	212929636	212929720	.	-	.	ID=ssc-m0124;Count=9;mfe=-18.90
13	mireap	mature-3p	212929646	212929667	.	-	.	ID=ssc-m0124-3p;Parent=ssc-m0124;Count=9;Seq=TCAGGGTAGAAGGACCGTGAGA
13	mireap	precursor	215145568	215145644	.	-	.	ID=ssc-m0125;Count=3;mfe=-34.60
13	mireap	mature-5p	215145614	215145634	.	-	.	ID=ssc-m0125-5p;Parent=ssc-m0125;Count=3;Seq=ACGGGAACTCCCTCATCCAGT
13	mireap	precursor	216633470	216633556	.	-	.	ID=ssc-m0126;Count=12;mfe=-37.70
13	mireap	mature-5p	216633524	216633546	.	-	.	ID=ssc-m0126-5p;Parent=ssc-m0126;Count=12;Seq=AAGGAGCTGAGGACGGAGAAGGA
14	mireap	precursor	3836027	3836109	.	+	.	ID=ssc-m0127;Count=11;mfe=-33.10
14	mireap	mature-3p	3836078	3836099	.	+	.	ID=ssc-m0127-3p;Parent=ssc-m0127;Count=10;Seq=TTCCTAAAGCAGACTGGGGACT
14	mireap	precursor	7758786	7758868	.	+	.	ID=ssc-m0128;Count=9;mfe=-45.40
14	mireap	mature-3p	7758837	7758858	.	+	.	ID=ssc-m0128-3p;Parent=ssc-m0128;Count=9;Seq=TTTGTCTGTGGTGTAGGCCCGC
14	mireap	precursor	13960689	13960772	.	+	.	ID=ssc-m0129;Count=4;mfe=-32.20
14	mireap	mature-5p	13960699	13960719	.	+	.	ID=ssc-m0129-5p;Parent=ssc-m0129;Count=4;Seq=TGTGTCTGTGGCCTAGGCTGG
14	mireap	precursor	24107641	24107729	.	+	.	ID=ssc-m0130;Count=4;mfe=-36.20
14	mireap	mature-5p	24107651	24107673	.	+	.	ID=ssc-m0130-5p;Parent=ssc-m0130;Count=3;Seq=TCCCAGCTGTGGACTCTGCCAGG
14	mireap	precursor	33153801	33153888	.	+	.	ID=ssc-m0131;Count=3;mfe=-33.60
14	mireap	mature-3p	33153856	33153878	.	+	.	ID=ssc-m0131-3p;Parent=ssc-m0131;Count=3;Seq=TTCCTGTTGTCTCCTCACCCAGC
14	mireap	precursor	36594347	36594423	.	+	.	ID=ssc-m0132;Count=8;mfe=-32.90
14	mireap	mature-5p	36594357	36594379	.	+	.	ID=ssc-m0132-5p;Parent=ssc-m0132;Count=1;Seq=AAAGGATCCAACATTGCAGTAGC
14	mireap	mature-3p	36594394	36594413	.	+	.	ID=ssc-m0132-3p;Parent=ssc-m0132;Count=7;Seq=CAACTGCAGGTTGGATCTGA
14	mireap	precursor	42087453	42087550	.	+	.	ID=ssc-m0133;Count=3;mfe=-34.20
14	mireap	mature-3p	42087520	42087540	.	+	.	ID=ssc-m0133-3p;Parent=ssc-m0133;Count=3;Seq=CTGTGGTGTAGGTTGCAGACG
14	mireap	precursor	43389839	43389925	.	+	.	ID=ssc-m0134;Count=3;mfe=-25.10
14	mireap	mature-5p	43389849	43389869	.	+	.	ID=ssc-m0134-5p;Parent=ssc-m0134;Count=3;Seq=GGTTGAATCAGAGCTGTAGCC
14	mireap	precursor	43511611	43511707	.	+	.	ID=ssc-m0135;Count=4;mfe=-47.20
14	mireap	mature-5p	43511621	43511642	.	+	.	ID=ssc-m0135-5p;Parent=ssc-m0135;Count=4;Seq=GGGACCCGTTAGAGCGGAAGCG
14	mireap	precursor	43594231	43594310	.	+	.	ID=ssc-m0136;Count=3;mfe=-29.00
14	mireap	mature-5p	43594241	43594262	.	+	.	ID=ssc-m0136-5p;Parent=ssc-m0136;Count=3;Seq=TAGGTCGCAGACTTGGCTCGGA
14	mireap	precursor	44521825	44521903	.	+	.	ID=ssc-m0137;Count=5;mfe=-41.00
14	mireap	mature-5p	44521835	44521855	.	+	.	ID=ssc-m0137-5p;Parent=ssc-m0137;Count=5;Seq=CTGGGGTGGAGGCCACTGAGT
14	mireap	precursor	50631864	50631938	.	+	.	ID=ssc-m0138;Count=3;mfe=-38.50
14	mireap	mature-3p	50631906	50631928	.	+	.	ID=ssc-m0138-3p;Parent=ssc-m0138;Count=3;Seq=TACGGATGTGCCGCTGCCCGCCA
14	mireap	precursor	56582960	56583051	.	+	.	ID=ssc-m0139;Count=3;mfe=-25.10
14	mireap	mature-5p	56582970	56582991	.	+	.	ID=ssc-m0139-5p;Parent=ssc-m0139;Count=3;Seq=TAGGGGATGAATTGGAGCTACA
14	mireap	precursor	60676755	60676836	.	+	.	ID=ssc-m0140;Count=3;mfe=-29.60
14	mireap	mature-5p	60676765	60676785	.	+	.	ID=ssc-m0140-5p;Parent=ssc-m0140;Count=3;Seq=TGCGGGTGAGACGGAAGAACA
14	mireap	precursor	71758553	71758629	.	+	.	ID=ssc-m0141;Count=69;mfe=-19.90
14	mireap	mature-5p	71758563	71758583	.	+	.	ID=ssc-m0141-5p;Parent=ssc-m0141;Count=69;Seq=CGTGTGGCTCACAACATAACT
14	mireap	precursor	80097258	80097356	.	+	.	ID=ssc-m0142;Count=3;mfe=-41.60
14	mireap	mature-3p	80097323	80097346	.	+	.	ID=ssc-m0142-3p;Parent=ssc-m0142;Count=3;Seq=GGGACTGGCCTGGGCATATCCTGG
14	mireap	precursor	88206325	88206401	.	+	.	ID=ssc-m0143;Count=8;mfe=-28.30
14	mireap	mature-5p	88206335	88206358	.	+	.	ID=ssc-m0143-5p;Parent=ssc-m0143;Count=3;Seq=GAGGGCCAGCTCTGCACCCCAGCT
14	mireap	mature-3p	88206370	88206391	.	+	.	ID=ssc-m0143-3p;Parent=ssc-m0143;Count=5;Seq=TGGGTTGAATGGCTGGTTCTGA
14	mireap	precursor	89240438	89240520	.	+	.	ID=ssc-m0144;Count=4;mfe=-25.20
14	mireap	mature-3p	89240489	89240510	.	+	.	ID=ssc-m0144-3p;Parent=ssc-m0144;Count=4;Seq=TTGCCGTGAGCTGTGGTGTAGG
14	mireap	precursor	89679013	89679098	.	+	.	ID=ssc-m0145;Count=64;mfe=-21.90
14	mireap	mature-5p	89679023	89679042	.	+	.	ID=ssc-m0145-5p;Parent=ssc-m0145;Count=63;Seq=TGCTTCTACAGTGGCTGTGG
14	mireap	precursor	94928342	94928418	.	+	.	ID=ssc-m0146;Count=4;mfe=-41.60
14	mireap	mature-5p	94928352	94928371	.	+	.	ID=ssc-m0146-5p;Parent=ssc-m0146;Count=1;Seq=TCCCCAGCTTTCTCAGATCC
14	mireap	mature-3p	94928387	94928408	.	+	.	ID=ssc-m0146-3p;Parent=ssc-m0146;Count=3;Seq=GATCCTGAGTAAGGCTGGGAAC
14	mireap	precursor	100752209	100752287	.	+	.	ID=ssc-m0147;Count=5;mfe=-53.50
14	mireap	mature-3p	100752256	100752277	.	+	.	ID=ssc-m0147-3p;Parent=ssc-m0147;Count=4;Seq=TTTGGATCAGGAGTAGCCTGAA
14	mireap	precursor	115669208	115669283	.	+	.	ID=ssc-m0148;Count=6;mfe=-39.20
14	mireap	mature-3p	115669254	115669273	.	+	.	ID=ssc-m0148-3p;Parent=ssc-m0148;Count=6;Seq=TGTGACTGTGGCCTAGGCCA
14	mireap	precursor	123301757	123301841	.	+	.	ID=ssc-m0149;Count=11;mfe=-32.90
14	mireap	mature-3p	123301809	123301831	.	+	.	ID=ssc-m0149-3p;Parent=ssc-m0149;Count=11;Seq=TGCCCTAGGAACTCAGTTCTGGT
14	mireap	precursor	133693470	133693563	.	+	.	ID=ssc-m0150;Count=8;mfe=-30.90
14	mireap	mature-5p	133693480	133693499	.	+	.	ID=ssc-m0150-5p;Parent=ssc-m0150;Count=5;Seq=ACGAGCACGTTAGAAGCTGG
14	mireap	mature-3p	133693532	133693553	.	+	.	ID=ssc-m0150-3p;Parent=ssc-m0150;Count=1;Seq=ACACCGGGGCTGACGGCTCAGA
14	mireap	precursor	134752423	134752498	.	+	.	ID=ssc-m0151;Count=15;mfe=-39.20
14	mireap	mature-3p	134752468	134752488	.	+	.	ID=ssc-m0151-3p;Parent=ssc-m0151;Count=15;Seq=TGGAACTTGGCTGTGTCTCTA
14	mireap	precursor	143683379	143683471	.	+	.	ID=ssc-m0152;Count=3;mfe=-40.50
14	mireap	mature-3p	143683439	143683461	.	+	.	ID=ssc-m0152-3p;Parent=ssc-m0152;Count=3;Seq=TGTGTGTGAGCATCTGCGTGGAC
14	mireap	precursor	144183480	144183557	.	+	.	ID=ssc-m0153;Count=44;mfe=-39.10
14	mireap	mature-5p	144183490	144183511	.	+	.	ID=ssc-m0153-5p;Parent=ssc-m0153;Count=44;Seq=TGGCGTAGATCACAGACACAGC
14	mireap	precursor	29945861	29945955	.	-	.	ID=ssc-m0154;Count=7;mfe=-20.30
14	mireap	mature-3p	29945871	29945893	.	-	.	ID=ssc-m0154-3p;Parent=ssc-m0154;Count=7;Seq=GGCCAGGGGATGTAGCTCAGTGG
14	mireap	precursor	34588518	34588611	.	-	.	ID=ssc-m0155;Count=4;mfe=-23.30
14	mireap	mature-3p	34588528	34588548	.	-	.	ID=ssc-m0155-3p;Parent=ssc-m0155;Count=4;Seq=AAAATGTGGCTTAGGATGAGT
14	mireap	precursor	53019792	53019868	.	-	.	ID=ssc-m0156;Count=3;mfe=-32.70
14	mireap	mature-3p	53019802	53019823	.	-	.	ID=ssc-m0156-3p;Parent=ssc-m0156;Count=3;Seq=CAGCTGCCCTTCTCTCTCCAGT
14	mireap	precursor	53695562	53695640	.	-	.	ID=ssc-m0157;Count=838;mfe=-30.50
14	mireap	mature-5p	53695609	53695630	.	-	.	ID=ssc-m0157-5p;Parent=ssc-m0157;Count=837;Seq=ACTCTTTCCCTGTTGCACTACT
14	mireap	precursor	72207599	72207676	.	-	.	ID=ssc-m0158;Count=6;mfe=-47.00
14	mireap	mature-3p	72207609	72207631	.	-	.	ID=ssc-m0158-3p;Parent=ssc-m0158;Count=6;Seq=AGCGGCCAGAACTGCCTCTGACT
14	mireap	precursor	123532137	123532218	.	-	.	ID=ssc-m0159;Count=5;mfe=-39.30
14	mireap	mature-3p	123532147	123532168	.	-	.	ID=ssc-m0159-3p;Parent=ssc-m0159;Count=5;Seq=TGTGTCTGTGGTGTACACCAGC
14	mireap	precursor	124457428	124457501	.	-	.	ID=ssc-m0160;Count=5;mfe=-23.60
14	mireap	mature-3p	124457438	124457457	.	-	.	ID=ssc-m0160-3p;Parent=ssc-m0160;Count=5;Seq=CCCGAGGGGAGGACTGCTGA
14	mireap	precursor	138325834	138325909	.	-	.	ID=ssc-m0161;Count=12;mfe=-48.50
14	mireap	mature-5p	138325880	138325899	.	-	.	ID=ssc-m0161-5p;Parent=ssc-m0161;Count=1;Seq=CGCTGGCAGTGTTGGTGGCA
14	mireap	mature-3p	138325844	138325864	.	-	.	ID=ssc-m0161-3p;Parent=ssc-m0161;Count=11;Seq=TGGCACCAGCACTGGCGGTGG
14	mireap	precursor	140518199	140518273	.	-	.	ID=ssc-m0162;Count=4;mfe=-19.00
14	mireap	mature-5p	140518241	140518263	.	-	.	ID=ssc-m0162-5p;Parent=ssc-m0162;Count=3;Seq=ATTGAAGGTTAATTAGCAGTATA
15	mireap	precursor	18500669	18500749	.	+	.	ID=ssc-m0163;Count=6;mfe=-25.10
15	mireap	mature-5p	18500679	18500700	.	+	.	ID=ssc-m0163-5p;Parent=ssc-m0163;Count=1;Seq=TGATTGGAGCTACAGTTGCTGG
15	mireap	mature-3p	18500716	18500739	.	+	.	ID=ssc-m0163-3p;Parent=ssc-m0163;Count=5;Seq=CAGCAATGATGGGGTCTGAGCATC
15	mireap	precursor	29401751	29401828	.	+	.	ID=ssc-m0164;Count=7;mfe=-42.00
15	mireap	mature-5p	29401761	29401782	.	+	.	ID=ssc-m0164-5p;Parent=ssc-m0164;Count=7;Seq=GACCGGTCCGGACTGACACGTG
15	mireap	precursor	62693963	62694056	.	+	.	ID=ssc-m0165;Count=5;mfe=-46.30
15	mireap	mature-3p	62694026	62694046	.	+	.	ID=ssc-m0165-3p;Parent=ssc-m0165;Count=5;Seq=CGCGCGCGCGCGCGTGTGCGC
15	mireap	precursor	71299792	71299873	.	+	.	ID=ssc-m0166;Count=3;mfe=-24.20
15	mireap	mature-3p	71299843	71299863	.	+	.	ID=ssc-m0166-3p;Parent=ssc-m0166;Count=3;Seq=CAGCAGTGTGCTTTCTCTGGA
15	mireap	precursor	85376712	85376791	.	+	.	ID=ssc-m0167;Count=130;mfe=-49.60
15	mireap	mature-5p	85376722	85376742	.	+	.	ID=ssc-m0167-5p;Parent=ssc-m0167;Count=123;Seq=TGACGGGAACTCCTTACCATT
15	mireap	mature-3p	85376759	85376781	.	+	.	ID=ssc-m0167-3p;Parent=ssc-m0167;Count=7;Seq=ACTAGGTTGGGAGTTCCTGTTGT
15	mireap	precursor	91419018	91419100	.	+	.	ID=ssc-m0168;Count=135;mfe=-32.40
15	mireap	mature-3p	91419070	91419090	.	+	.	ID=ssc-m0168-3p;Parent=ssc-m0168;Count=135;Seq=CAGATTCGATTCTAGGGGAAT
15	mireap	precursor	103690569	103690643	.	+	.	ID=ssc-m0169;Count=42;mfe=-33.70
15	mireap	mature-3p	103690613	103690633	.	+	.	ID=ssc-m0169-3p;Parent=ssc-m0169;Count=42;Seq=GTGGCTGTGGCATAGACCTCA
15	mireap	precursor	106377983	106378075	.	+	.	ID=ssc-m0170;Count=6;mfe=-32.10
15	mireap	mature-3p	106378045	106378065	.	+	.	ID=ssc-m0170-3p;Parent=ssc-m0170;Count=6;Seq=CAGCAATGATGGATCTGAGCC
15	mireap	precursor	133957546	133957625	.	+	.	ID=ssc-m0171;Count=106574;mfe=-45.20
15	mireap	mature-3p	133957594	133957615	.	+	.	ID=ssc-m0171-3p;Parent=ssc-m0171;Count=106574;Seq=TTTGTTCGTTCGGCTCGCGTGA
15	mireap	precursor	138390993	138391087	.	+	.	ID=ssc-m0172;Count=3;mfe=-40.20
15	mireap	mature-5p	138391003	138391025	.	+	.	ID=ssc-m0172-5p;Parent=ssc-m0172;Count=3;Seq=GACGCGGCTTGGATCTGGCGTTG
15	mireap	precursor	139082100	139082181	.	+	.	ID=ssc-m0173;Count=4;mfe=-19.40
15	mireap	mature-3p	139082149	139082171	.	+	.	ID=ssc-m0173-3p;Parent=ssc-m0173;Count=4;Seq=GCAGTTGGTGATGACTAATGGAA
15	mireap	precursor	146796583	146796680	.	+	.	ID=ssc-m0174;Count=115;mfe=-31.70
15	mireap	mature-3p	146796650	146796670	.	+	.	ID=ssc-m0174-3p;Parent=ssc-m0174;Count=115;Seq=TCGACCCCTGGCCTGGGAACT
15	mireap	precursor	89608609	89608697	.	-	.	ID=ssc-m0175;Count=3;mfe=-22.70
15	mireap	mature-5p	89608666	89608687	.	-	.	ID=ssc-m0175-5p;Parent=ssc-m0175;Count=3;Seq=TTGTTGGTGTTCTTTTGATAAC
15	mireap	precursor	89645917	89646009	.	-	.	ID=ssc-m0176;Count=6;mfe=-48.50
15	mireap	mature-3p	89645927	89645948	.	-	.	ID=ssc-m0176-3p;Parent=ssc-m0176;Count=6;Seq=CAGGAGTGTAATTATTTCATGA
15	mireap	precursor	92463825	92463922	.	-	.	ID=ssc-m0177;Count=3;mfe=-22.50
15	mireap	mature-3p	92463835	92463855	.	-	.	ID=ssc-m0177-3p;Parent=ssc-m0177;Count=3;Seq=AGTGACTGTGTATTCAAAGTA
15	mireap	precursor	106396404	106396501	.	-	.	ID=ssc-m0178;Count=3;mfe=-42.50
15	mireap	mature-5p	106396469	106396491	.	-	.	ID=ssc-m0178-5p;Parent=ssc-m0178;Count=3;Seq=TGCGGGCTGTAGCCTTCCCCAGC
15	mireap	precursor	122437483	122437561	.	-	.	ID=ssc-m0179;Count=7;mfe=-19.70
15	mireap	mature-5p	122437524	122437545	.	-	.	ID=ssc-m0179-5p;Parent=ssc-m0179;Count=1;Seq=AAGCTCCCAACCAACACACAGG
15	mireap	mature-3p	122437493	122437515	.	-	.	ID=ssc-m0179-3p;Parent=ssc-m0179;Count=6;Seq=TACTGTGTAGGCTGATAGCTGTG
15	mireap	precursor	134369150	134369230	.	-	.	ID=ssc-m0180;Count=3;mfe=-37.10
15	mireap	mature-5p	134369199	134369220	.	-	.	ID=ssc-m0180-5p;Parent=ssc-m0180;Count=3;Seq=GTCATTTTTGTGATCTGCAGCT
15	mireap	precursor	154683158	154683238	.	-	.	ID=ssc-m0181;Count=4;mfe=-24.80
15	mireap	mature-5p	154683209	154683228	.	-	.	ID=ssc-m0181-5p;Parent=ssc-m0181;Count=3;Seq=CAGCCGGGCCTGGCCTCAAA
16	mireap	precursor	18362871	18362968	.	+	.	ID=ssc-m0182;Count=33;mfe=-59.00
16	mireap	mature-3p	18362938	18362958	.	+	.	ID=ssc-m0182-3p;Parent=ssc-m0182;Count=33;Seq=TTGGTGTACACTGGAATAGCT
16	mireap	precursor	38193000	38193076	.	+	.	ID=ssc-m0183;Count=4;mfe=-19.20
16	mireap	mature-5p	38193010	38193032	.	+	.	ID=ssc-m0183-5p;Parent=ssc-m0183;Count=4;Seq=ATTATGGAACTCAGCAGATCCCT
16	mireap	precursor	41335752	41335829	.	+	.	ID=ssc-m0184;Count=417;mfe=-38.20
16	mireap	mature-5p	41335762	41335784	.	+	.	ID=ssc-m0184-5p;Parent=ssc-m0184;Count=417;Seq=TTACAGTTGTTCAACCAGTTACT
16	mireap	precursor	48458265	48458350	.	+	.	ID=ssc-m0185;Count=4;mfe=-38.70
16	mireap	mature-3p	48458320	48458340	.	+	.	ID=ssc-m0185-3p;Parent=ssc-m0185;Count=4;Seq=CTAACTCCCGTGTACTGCACT
16	mireap	precursor	55770951	55771032	.	+	.	ID=ssc-m0186;Count=69;mfe=-33.00
16	mireap	mature-5p	55770961	55770986	.	+	.	ID=ssc-m0186-5p;Parent=ssc-m0186;Count=1;Seq=CCACTGGGTTCCTGGGCGGTCCTGGG
16	mireap	mature-3p	55771001	55771022	.	+	.	ID=ssc-m0186-3p;Parent=ssc-m0186;Count=67;Seq=AAGACCGTCTGCTGAACTCAGC
16	mireap	precursor	59466895	59466975	.	+	.	ID=ssc-m0187;Count=48;mfe=-48.00
16	mireap	mature-5p	59466905	59466927	.	+	.	ID=ssc-m0187-5p;Parent=ssc-m0187;Count=47;Seq=TCTGCCTGTAGGAATGCTGTAGG
16	mireap	mature-3p	59466944	59466965	.	+	.	ID=ssc-m0187-3p;Parent=ssc-m0187;Count=1;Seq=CACAGCATTCCTGAAGGCAGAT
16	mireap	precursor	74538521	74538603	.	+	.	ID=ssc-m0188;Count=80;mfe=-25.40
16	mireap	mature-3p	74538572	74538593	.	+	.	ID=ssc-m0188-3p;Parent=ssc-m0188;Count=79;Seq=TGCTTCTACAGTGGCTGTGGCT
16	mireap	precursor	75040174	75040240	.	+	.	ID=ssc-m0189;Count=3;mfe=-29.00
16	mireap	mature-5p	75040184	75040203	.	+	.	ID=ssc-m0189-5p;Parent=ssc-m0189;Count=3;Seq=CTCGGCAGCTGTGGCAGCGG
16	mireap	precursor	36468121	36468201	.	-	.	ID=ssc-m0190;Count=33;mfe=-32.90
16	mireap	mature-5p	36468170	36468191	.	-	.	ID=ssc-m0190-5p;Parent=ssc-m0190;Count=33;Seq=TGGCAGTGTATTGTTAGCTGGT
16	mireap	precursor	36468244	36468322	.	-	.	ID=ssc-m0191;Count=4;mfe=-31.10
16	mireap	mature-5p	36468292	36468312	.	-	.	ID=ssc-m0191-5p;Parent=ssc-m0191;Count=4;Seq=AGGCAGTGTATTGTTAGCTGG
16	mireap	precursor	38870852	38870940	.	-	.	ID=ssc-m0192;Count=4;mfe=-28.50
16	mireap	mature-5p	38870907	38870930	.	-	.	ID=ssc-m0192-5p;Parent=ssc-m0192;Count=4;Seq=ATGGAGAAGATCTGGCACCACACT
16	mireap	precursor	45075347	45075415	.	-	.	ID=ssc-m0193;Count=4;mfe=-26.60
16	mireap	mature-3p	45075357	45075376	.	-	.	ID=ssc-m0193-3p;Parent=ssc-m0193;Count=4;Seq=AGAGGGCAGGACAGCTCTGG
17	mireap	precursor	24566841	24566939	.	+	.	ID=ssc-m0194;Count=4;mfe=-30.40
17	mireap	mature-3p	24566908	24566929	.	+	.	ID=ssc-m0194-3p;Parent=ssc-m0194;Count=4;Seq=AGTGTAGGTCTCAGACACAGCT
17	mireap	precursor	33076072	33076160	.	+	.	ID=ssc-m0195;Count=3;mfe=-35.20
17	mireap	mature-3p	33076127	33076150	.	+	.	ID=ssc-m0195-3p;Parent=ssc-m0195;Count=3;Seq=TGTGTCTGTGGTGTAGGCCGGCAT
17	mireap	precursor	45920328	45920414	.	+	.	ID=ssc-m0196;Count=11;mfe=-40.60
17	mireap	mature-5p	45920338	45920359	.	+	.	ID=ssc-m0196-5p;Parent=ssc-m0196;Count=9;Seq=TGGAGAAACTGAGGTTCTGGAA
17	mireap	mature-3p	45920382	45920404	.	+	.	ID=ssc-m0196-3p;Parent=ssc-m0196;Count=2;Seq=TCTTTGAGCCTCAGTTTCCCTGT
17	mireap	precursor	46864832	46864922	.	+	.	ID=ssc-m0197;Count=3;mfe=-21.80
17	mireap	mature-5p	46864842	46864861	.	+	.	ID=ssc-m0197-5p;Parent=ssc-m0197;Count=3;Seq=TGGAGCTGTTGGAGGCGCTG
17	mireap	precursor	55846344	55846424	.	+	.	ID=ssc-m0198;Count=6;mfe=-23.80
17	mireap	mature-5p	55846354	55846375	.	+	.	ID=ssc-m0198-5p;Parent=ssc-m0198;Count=6;Seq=GAGGCATCGTCTGCCTGTACGG
17	mireap	precursor	57211032	57211106	.	+	.	ID=ssc-m0199;Count=3;mfe=-26.80
17	mireap	mature-3p	57211077	57211096	.	+	.	ID=ssc-m0199-3p;Parent=ssc-m0199;Count=3;Seq=GCTATGACTGTGGTGAAGGC
17	mireap	precursor	59538416	59538484	.	+	.	ID=ssc-m0200;Count=36;mfe=-18.60
17	mireap	mature-3p	59538452	59538474	.	+	.	ID=ssc-m0200-3p;Parent=ssc-m0200;Count=36;Seq=CTGGTTAGTACTTGGATGGGAGA
17	mireap	precursor	64644899	64644987	.	+	.	ID=ssc-m0201;Count=8;mfe=-23.40
17	mireap	mature-3p	64644958	64644977	.	+	.	ID=ssc-m0201-3p;Parent=ssc-m0201;Count=8;Seq=TTTAGGTCTGTCTTATTTCG
17	mireap	precursor	66123648	66123724	.	+	.	ID=ssc-m0202;Count=6;mfe=-46.00
17	mireap	mature-5p	66123658	66123681	.	+	.	ID=ssc-m0202-5p;Parent=ssc-m0202;Count=6;Seq=GTATGGTCACTGCTGTGACACGGG
17	mireap	precursor	2603745	2603825	.	-	.	ID=ssc-m0203;Count=8;mfe=-32.80
17	mireap	mature-5p	2603794	2603815	.	-	.	ID=ssc-m0203-5p;Parent=ssc-m0203;Count=8;Seq=AGATCAGAAGGTGATTGTGGCT
17	mireap	precursor	40991018	40991097	.	-	.	ID=ssc-m0204;Count=3;mfe=-20.30
17	mireap	mature-5p	40991065	40991087	.	-	.	ID=ssc-m0204-5p;Parent=ssc-m0204;Count=3;Seq=TCTCTGGAGTGTGAAAAAGGGCA
17	mireap	precursor	46915878	46915958	.	-	.	ID=ssc-m0205;Count=17;mfe=-31.10
17	mireap	mature-5p	46915928	46915948	.	-	.	ID=ssc-m0205-5p;Parent=ssc-m0205;Count=17;Seq=CCCCTGTATTCGAAAGTGATG
17	mireap	precursor	47093316	47093396	.	-	.	ID=ssc-m0206;Count=23;mfe=-25.00
17	mireap	mature-5p	47093366	47093386	.	-	.	ID=ssc-m0206-5p;Parent=ssc-m0206;Count=15;Seq=AAAAGTCCAAAGAGGAGTGAT
17	mireap	mature-3p	47093326	47093346	.	-	.	ID=ssc-m0206-3p;Parent=ssc-m0206;Count=7;Seq=ATTTCCCACTTGGACTCTGAT
17	mireap	precursor	52506477	52506571	.	-	.	ID=ssc-m0207;Count=3;mfe=-53.40
17	mireap	mature-3p	52506487	52506510	.	-	.	ID=ssc-m0207-3p;Parent=ssc-m0207;Count=3;Seq=TGGGAGGGTCTGTCTCCTCGGTGC
17	mireap	precursor	55241903	55241979	.	-	.	ID=ssc-m0208;Count=3;mfe=-25.50
17	mireap	mature-5p	55241949	55241969	.	-	.	ID=ssc-m0208-5p;Parent=ssc-m0208;Count=3;Seq=TGGTCTAGCGGTTAGGATTCT
17	mireap	precursor	65136716	65136795	.	-	.	ID=ssc-m0209;Count=12;mfe=-39.50
17	mireap	mature-3p	65136726	65136747	.	-	.	ID=ssc-m0209-3p;Parent=ssc-m0209;Count=12;Seq=GAGGCGAGGTGGCTCACGCGTT
18	mireap	precursor	7105420	7105490	.	+	.	ID=ssc-m0210;Count=11;mfe=-18.80
18	mireap	mature-5p	7105430	7105452	.	+	.	ID=ssc-m0210-5p;Parent=ssc-m0210;Count=11;Seq=TTCAGTGACCTGAGCTGCTGTGT
18	mireap	precursor	10515680	10515776	.	+	.	ID=ssc-m0211;Count=4;mfe=-38.40
18	mireap	mature-5p	10515690	10515711	.	+	.	ID=ssc-m0211-5p;Parent=ssc-m0211;Count=4;Seq=TTGCCATGAGCTGTGGTGTAGG
18	mireap	precursor	17351084	17351164	.	+	.	ID=ssc-m0212;Count=6;mfe=-40.20
18	mireap	mature-5p	17351094	17351116	.	+	.	ID=ssc-m0212-5p;Parent=ssc-m0212;Count=6;Seq=TTGCCCCGTCGAAGCTGTCGGTG
18	mireap	precursor	19034821	19034903	.	+	.	ID=ssc-m0213;Count=10;mfe=-34.50
18	mireap	mature-5p	19034831	19034852	.	+	.	ID=ssc-m0213-5p;Parent=ssc-m0213;Count=4;Seq=GCTGGTTTCATATGGTGGTTTA
18	mireap	precursor	19035229	19035306	.	+	.	ID=ssc-m0214;Count=45;mfe=-25.40
18	mireap	mature-5p	19035239	19035259	.	+	.	ID=ssc-m0214-5p;Parent=ssc-m0214;Count=45;Seq=ACTGATTTCTTTTGGTGTTCA
18	mireap	precursor	20030645	20030725	.	+	.	ID=ssc-m0215;Count=89;mfe=-35.50
18	mireap	mature-5p	20030658	20030677	.	+	.	ID=ssc-m0215-5p;Parent=ssc-m0215;Count=1;Seq=TGGCACTGGTAGAATTCACT
18	mireap	mature-3p	20030696	20030715	.	+	.	ID=ssc-m0215-3p;Parent=ssc-m0215;Count=87;Seq=TGAATTACCGAAGGGCCATA
18	mireap	precursor	20030888	20030972	.	+	.	ID=ssc-m0216;Count=5907;mfe=-38.90
18	mireap	mature-5p	20030898	20030920	.	+	.	ID=ssc-m0216-5p;Parent=ssc-m0216;Count=5883;Seq=TTTGGCACTAGCACATTTTTGCT
18	mireap	mature-3p	20030940	20030961	.	+	.	ID=ssc-m0216-3p;Parent=ssc-m0216;Count=3;Seq=CAATTATGTGCAGTGCCAATAT
18	mireap	precursor	20688369	20688447	.	+	.	ID=ssc-m0217;Count=4;mfe=-27.50
18	mireap	mature-5p	20688379	20688398	.	+	.	ID=ssc-m0217-5p;Parent=ssc-m0217;Count=4;Seq=CGGCATTGCTGTGAGCTGTG
18	mireap	precursor	22467322	22467398	.	+	.	ID=ssc-m0218;Count=13;mfe=-35.90
18	mireap	mature-5p	22467332	22467353	.	+	.	ID=ssc-m0218-5p;Parent=ssc-m0218;Count=13;Seq=TTGTGTCAATATGCGATGATGT
18	mireap	precursor	34727114	34727191	.	+	.	ID=ssc-m0219;Count=3;mfe=-31.00
18	mireap	mature-3p	34727162	34727181	.	+	.	ID=ssc-m0219-3p;Parent=ssc-m0219;Count=3;Seq=CAGACGCGGCTCGGATCCTG
18	mireap	precursor	47036551	47036624	.	+	.	ID=ssc-m0220;Count=4;mfe=-42.20
18	mireap	mature-5p	47036561	47036580	.	+	.	ID=ssc-m0220-5p;Parent=ssc-m0220;Count=4;Seq=CGCGGCTGCAGCTGGTTTCG
18	mireap	precursor	55314065	55314141	.	+	.	ID=ssc-m0221;Count=3;mfe=-26.90
18	mireap	mature-5p	55314075	55314094	.	+	.	ID=ssc-m0221-5p;Parent=ssc-m0221;Count=3;Seq=GAATCGGAGCTGCAGCTGCT
18	mireap	precursor	16110018	16110096	.	-	.	ID=ssc-m0222;Count=14;mfe=-57.70
18	mireap	mature-3p	16110028	16110047	.	-	.	ID=ssc-m0222-3p;Parent=ssc-m0222;Count=13;Seq=GTGAAGGCTTATATATCTTG
18	mireap	precursor	18582940	18583016	.	-	.	ID=ssc-m0223;Count=5;mfe=-39.30
18	mireap	mature-5p	18582984	18583006	.	-	.	ID=ssc-m0223-5p;Parent=ssc-m0223;Count=5;Seq=CACCTGCCCTCTGCACGTGGGCT
18	mireap	precursor	19337998	19338077	.	-	.	ID=ssc-m0224;Count=1333;mfe=-39.00
18	mireap	mature-3p	19338008	19338029	.	-	.	ID=ssc-m0224-3p;Parent=ssc-m0224;Count=1333;Seq=TTTTTCATTATTGCTCCTGACC
18	mireap	precursor	20030644	20030726	.	-	.	ID=ssc-m0225;Count=27;mfe=-32.30
18	mireap	mature-5p	20030694	20030716	.	-	.	ID=ssc-m0225-5p;Parent=ssc-m0225;Count=27;Seq=TTATGGCCCTTCGGTAATTCACT
18	mireap	precursor	55337375	55337465	.	-	.	ID=ssc-m0226;Count=10;mfe=-24.50
18	mireap	mature-5p	55337433	55337452	.	-	.	ID=ssc-m0226-5p;Parent=ssc-m0226;Count=1;Seq=CAGAAGAGGCTGGTTATACT
18	mireap	mature-3p	55337385	55337406	.	-	.	ID=ssc-m0226-3p;Parent=ssc-m0226;Count=8;Seq=AATGGCTGCACACTTCAGGCGC
18	mireap	precursor	55608763	55608832	.	-	.	ID=ssc-m0227;Count=6;mfe=-32.60
18	mireap	mature-5p	55608800	55608822	.	-	.	ID=ssc-m0227-5p;Parent=ssc-m0227;Count=5;Seq=ATGTTCTGACGGAGGACCGCTGC
18	mireap	mature-3p	55608773	55608791	.	-	.	ID=ssc-m0227-3p;Parent=ssc-m0227;Count=1;Seq=CGGCGCGCAGAACCCGGTG
1	mireap	precursor	3795213	3795282	.	+	.	ID=ssc-m0228;Count=3;mfe=-26.50
1	mireap	mature-5p	3795223	3795244	.	+	.	ID=ssc-m0228-5p;Parent=ssc-m0228;Count=3;Seq=TAGGTCGCAGACGTGGCTCGGA
1	mireap	precursor	9397973	9398053	.	+	.	ID=ssc-m0229;Count=10;mfe=-27.00
1	mireap	mature-5p	9397983	9398005	.	+	.	ID=ssc-m0229-5p;Parent=ssc-m0229;Count=9;Seq=CTTCCCATTTGTTTGCTGCTCTC
1	mireap	precursor	16414467	16414542	.	+	.	ID=ssc-m0230;Count=7;mfe=-36.40
1	mireap	mature-5p	16414477	16414497	.	+	.	ID=ssc-m0230-5p;Parent=ssc-m0230;Count=7;Seq=TCTGTTTCTGTTTTGTAGATT
1	mireap	precursor	23433218	23433297	.	+	.	ID=ssc-m0231;Count=3;mfe=-29.10
1	mireap	mature-3p	23433266	23433287	.	+	.	ID=ssc-m0231-3p;Parent=ssc-m0231;Count=3;Seq=CGTGGCTCGGATCTGGTGTTGC
1	mireap	precursor	24218169	24218246	.	+	.	ID=ssc-m0232;Count=8;mfe=-50.10
1	mireap	mature-3p	24218214	24218236	.	+	.	ID=ssc-m0232-3p;Parent=ssc-m0232;Count=8;Seq=ATGGACTAACTGTGGTATTGGGA
1	mireap	precursor	56916479	56916558	.	+	.	ID=ssc-m0233;Count=7;mfe=-55.80
1	mireap	mature-5p	56916489	56916510	.	+	.	ID=ssc-m0233-5p;Parent=ssc-m0233;Count=5;Seq=AGGCCCTTACATAGTCAGACTC
1	mireap	mature-3p	56916529	56916548	.	+	.	ID=ssc-m0233-3p;Parent=ssc-m0233;Count=2;Seq=AGTCTGACTATGTAGGGGCC
1	mireap	precursor	68930423	68930518	.	+	.	ID=ssc-m0234;Count=5;mfe=-37.90
1	mireap	mature-5p	68930433	68930453	.	+	.	ID=ssc-m0234-5p;Parent=ssc-m0234;Count=5;Seq=GGTGTAGGTCTCAGATGCAGC
1	mireap	precursor	74946788	74946867	.	+	.	ID=ssc-m0235;Count=14;mfe=-25.90
1	mireap	mature-5p	74946798	74946819	.	+	.	ID=ssc-m0235-5p;Parent=ssc-m0235;Count=13;Seq=AGGAAGGGAACTAGCCTGACGG
1	mireap	precursor	75612321	75612401	.	+	.	ID=ssc-m0236;Count=4;mfe=-22.50
1	mireap	mature-3p	75612370	75612391	.	+	.	ID=ssc-m0236-3p;Parent=ssc-m0236;Count=4;Seq=TCGGATTCGTTAACCACTGCGC
1	mireap	precursor	88480395	88480474	.	+	.	ID=ssc-m0237;Count=3;mfe=-25.80
1	mireap	mature-5p	88480405	88480424	.	+	.	ID=ssc-m0237-5p;Parent=ssc-m0237;Count=3;Seq=TAGGTTGCAGACGTGGCTCA
1	mireap	precursor	101324559	101324633	.	+	.	ID=ssc-m0238;Count=20;mfe=-20.30
1	mireap	mature-5p	101324569	101324590	.	+	.	ID=ssc-m0238-5p;Parent=ssc-m0238;Count=20;Seq=TGGTGTAGGTCTCAGACATAGC
1	mireap	precursor	129013475	129013555	.	+	.	ID=ssc-m0239;Count=14;mfe=-33.20
1	mireap	mature-3p	129013524	129013545	.	+	.	ID=ssc-m0239-3p;Parent=ssc-m0239;Count=14;Seq=TTCTAGTAAGAGTGGCAGTCGA
1	mireap	precursor	134805075	134805161	.	+	.	ID=ssc-m0240;Count=3;mfe=-30.40
1	mireap	mature-5p	134805085	134805105	.	+	.	ID=ssc-m0240-5p;Parent=ssc-m0240;Count=3;Seq=TAGGCCAGCAGCTGTAGCTCC
1	mireap	precursor	141443598	141443685	.	+	.	ID=ssc-m0241;Count=10;mfe=-40.10
1	mireap	mature-3p	141443653	141443675	.	+	.	ID=ssc-m0241-3p;Parent=ssc-m0241;Count=10;Seq=TTAGGTCAGCTCAGAGAGCCAGC
1	mireap	precursor	147466001	147466058	.	+	.	ID=ssc-m0242;Count=14;mfe=-20.20
1	mireap	mature-5p	147466011	147466030	.	+	.	ID=ssc-m0242-5p;Parent=ssc-m0242;Count=14;Seq=GCTTGGATCTGGCATAGCTG
1	mireap	precursor	157858829	157858893	.	+	.	ID=ssc-m0243;Count=4;mfe=-18.90
1	mireap	mature-5p	157858839	157858859	.	+	.	ID=ssc-m0243-5p;Parent=ssc-m0243;Count=4;Seq=TAACGAATCTGACTAGGAACC
1	mireap	precursor	179916341	179916415	.	+	.	ID=ssc-m0244;Count=3;mfe=-32.10
1	mireap	mature-5p	179916351	179916372	.	+	.	ID=ssc-m0244-5p;Parent=ssc-m0244;Count=3;Seq=TTTAGTGTGATAATGGCGTTTG
1	mireap	precursor	183787556	183787651	.	+	.	ID=ssc-m0245;Count=3;mfe=-28.40
1	mireap	mature-3p	183787621	183787641	.	+	.	ID=ssc-m0245-3p;Parent=ssc-m0245;Count=3;Seq=CGCGTTGCTGTGGCTCTGGCA
1	mireap	precursor	186021696	186021773	.	+	.	ID=ssc-m0246;Count=8;mfe=-34.00
1	mireap	mature-5p	186021706	186021728	.	+	.	ID=ssc-m0246-5p;Parent=ssc-m0246;Count=3;Seq=TCGTTAGTTCTCTGAGGCTCCGA
1	mireap	mature-3p	186021743	186021763	.	+	.	ID=ssc-m0246-3p;Parent=ssc-m0246;Count=5;Seq=TGAGCCTCTGAGTCCTGCTCT
1	mireap	precursor	213477569	213477657	.	+	.	ID=ssc-m0247;Count=26;mfe=-23.00
1	mireap	mature-3p	213477627	213477647	.	+	.	ID=ssc-m0247-3p;Parent=ssc-m0247;Count=26;Seq=TGAGTGTGTGTGTGTGAGTGG
1	mireap	precursor	213655388	213655478	.	+	.	ID=ssc-m0248;Count=4;mfe=-23.00
1	mireap	mature-3p	213655447	213655468	.	+	.	ID=ssc-m0248-3p;Parent=ssc-m0248;Count=4;Seq=TGAGTGTGTGTGTGTGAGTGGG
1	mireap	precursor	213946468	213946547	.	+	.	ID=ssc-m0249;Count=86;mfe=-35.90
1	mireap	mature-5p	213946478	213946499	.	+	.	ID=ssc-m0249-5p;Parent=ssc-m0249;Count=86;Seq=TGGTGTAGGTCTCAGATGCAGC
1	mireap	precursor	224397159	224397239	.	+	.	ID=ssc-m0250;Count=717;mfe=-36.20
1	mireap	mature-3p	224397207	224397229	.	+	.	ID=ssc-m0250-3p;Parent=ssc-m0250;Count=714;Seq=TGCTATGCCAACATATTGCCATC
1	mireap	precursor	231280694	231280773	.	+	.	ID=ssc-m0251;Count=4;mfe=-21.10
1	mireap	mature-5p	231280704	231280725	.	+	.	ID=ssc-m0251-5p;Parent=ssc-m0251;Count=4;Seq=CTCAAGTAGAGGTTATGCTTTG
1	mireap	precursor	231282256	231282334	.	+	.	ID=ssc-m0252;Count=3;mfe=-30.10
1	mireap	mature-5p	231282266	231282285	.	+	.	ID=ssc-m0252-5p;Parent=ssc-m0252;Count=3;Seq=TGGCATGATGCTGAGTGGCA
1	mireap	precursor	266250188	266250270	.	+	.	ID=ssc-m0253;Count=4;mfe=-48.70
1	mireap	mature-5p	266250198	266250219	.	+	.	ID=ssc-m0253-5p;Parent=ssc-m0253;Count=4;Seq=ATGGACATATTTGCACTTAGCT
1	mireap	precursor	269762408	269762492	.	+	.	ID=ssc-m0254;Count=10;mfe=-28.10
1	mireap	mature-5p	269762418	269762439	.	+	.	ID=ssc-m0254-5p;Parent=ssc-m0254;Count=10;Seq=TGGTGTAGGTCTCAGATGCAGT
1	mireap	precursor	275817292	275817378	.	+	.	ID=ssc-m0255;Count=4;mfe=-22.80
1	mireap	mature-5p	275817302	275817323	.	+	.	ID=ssc-m0255-5p;Parent=ssc-m0255;Count=4;Seq=GTTGCTTCTACAGTGGCTGTGA
1	mireap	precursor	276741403	276741501	.	+	.	ID=ssc-m0256;Count=35;mfe=-26.90
1	mireap	mature-3p	276741470	276741491	.	+	.	ID=ssc-m0256-3p;Parent=ssc-m0256;Count=34;Seq=GCAGCAGGTCTCCAAGGTGAAC
1	mireap	precursor	284647225	284647310	.	+	.	ID=ssc-m0257;Count=6;mfe=-26.30
1	mireap	mature-3p	284647281	284647300	.	+	.	ID=ssc-m0257-3p;Parent=ssc-m0257;Count=6;Seq=ACAGGGCTTCATGTAGAAAC
1	mireap	precursor	302806853	302806937	.	+	.	ID=ssc-m0258;Count=11;mfe=-32.70
1	mireap	mature-5p	302806863	302806884	.	+	.	ID=ssc-m0258-5p;Parent=ssc-m0258;Count=5;Seq=AGATGTCCAGCCACAATTCTCG
1	mireap	mature-3p	302806905	302806927	.	+	.	ID=ssc-m0258-3p;Parent=ssc-m0258;Count=6;Seq=AGAATTGCGTTTGGACAATCAGT
1	mireap	precursor	302888692	302888760	.	+	.	ID=ssc-m0259;Count=3;mfe=-21.80
1	mireap	mature-5p	302888702	302888721	.	+	.	ID=ssc-m0259-5p;Parent=ssc-m0259;Count=3;Seq=CTGGTGGTCTAGTGGTTAGG
1	mireap	precursor	303446575	303446650	.	+	.	ID=ssc-m0260;Count=3;mfe=-36.70
1	mireap	mature-3p	303446619	303446640	.	+	.	ID=ssc-m0260-3p;Parent=ssc-m0260;Count=3;Seq=ATGGCTCTCCCTTCCCAGGTTG
1	mireap	precursor	304621105	304621180	.	+	.	ID=ssc-m0261;Count=28;mfe=-48.60
1	mireap	mature-3p	304621149	304621170	.	+	.	ID=ssc-m0261-3p;Parent=ssc-m0261;Count=27;Seq=GCGCGTCTTTTGGTGCTCTGCA
1	mireap	precursor	306509668	306509756	.	+	.	ID=ssc-m0262;Count=15;mfe=-25.90
1	mireap	mature-5p	306509678	306509698	.	+	.	ID=ssc-m0262-5p;Parent=ssc-m0262;Count=14;Seq=AAAGGAAAGTAGGTTTGTGAT
1	mireap	precursor	314455877	314455953	.	+	.	ID=ssc-m0263;Count=3;mfe=-19.20
1	mireap	mature-5p	314455887	314455910	.	+	.	ID=ssc-m0263-5p;Parent=ssc-m0263;Count=3;Seq=TATGAGGCTGGAGATGTATCTTTC
1	mireap	precursor	32214082	32214157	.	-	.	ID=ssc-m0264;Count=15;mfe=-24.10
1	mireap	mature-3p	32214092	32214112	.	-	.	ID=ssc-m0264-3p;Parent=ssc-m0264;Count=15;Seq=TATCTGTCAGGACTCTGTGCT
1	mireap	precursor	64725615	64725694	.	-	.	ID=ssc-m0265;Count=6;mfe=-29.20
1	mireap	mature-5p	64725663	64725684	.	-	.	ID=ssc-m0265-5p;Parent=ssc-m0265;Count=6;Seq=AAACATTAGAATGTCTGAGTGG
1	mireap	precursor	120448016	120448095	.	-	.	ID=ssc-m0266;Count=10;mfe=-27.80
1	mireap	mature-3p	120448026	120448047	.	-	.	ID=ssc-m0266-3p;Parent=ssc-m0266;Count=10;Seq=ACTATATATCAAACATATTCCT
1	mireap	precursor	132806597	132806675	.	-	.	ID=ssc-m0267;Count=9;mfe=-32.70
1	mireap	mature-3p	132806607	132806626	.	-	.	ID=ssc-m0267-3p;Parent=ssc-m0267;Count=9;Seq=CAATTTAGGTTAATGACTGT
1	mireap	precursor	132857835	132857913	.	-	.	ID=ssc-m0268;Count=4;mfe=-26.50
1	mireap	mature-5p	132857881	132857903	.	-	.	ID=ssc-m0268-5p;Parent=ssc-m0268;Count=3;Seq=AGGAACAATGGACAGGCACTGTG
1	mireap	mature-3p	132857845	132857865	.	-	.	ID=ssc-m0268-3p;Parent=ssc-m0268;Count=1;Seq=CATGCATGCTCCATTGTTCTA
1	mireap	precursor	141142315	141142405	.	-	.	ID=ssc-m0269;Count=9;mfe=-27.30
1	mireap	mature-3p	141142325	141142344	.	-	.	ID=ssc-m0269-3p;Parent=ssc-m0269;Count=8;Seq=CACGGAAGGTGGAGATAATG
1	mireap	precursor	179916340	179916416	.	-	.	ID=ssc-m0270;Count=9;mfe=-38.50
1	mireap	mature-3p	179916350	179916370	.	-	.	ID=ssc-m0270-3p;Parent=ssc-m0270;Count=9;Seq=AACGCCATTATCACACTAAAT
1	mireap	precursor	182229614	182229713	.	-	.	ID=ssc-m0271;Count=351;mfe=-23.60
1	mireap	mature-3p	182229624	182229646	.	-	.	ID=ssc-m0271-3p;Parent=ssc-m0271;Count=349;Seq=AGCAATGATGAAATTCCACTCCG
1	mireap	precursor	212651388	212651472	.	-	.	ID=ssc-m0272;Count=4;mfe=-33.60
1	mireap	mature-3p	212651398	212651419	.	-	.	ID=ssc-m0272-3p;Parent=ssc-m0272;Count=4;Seq=CAACAAGTCCCAGTCTGCCGCA
1	mireap	precursor	225810909	225810983	.	-	.	ID=ssc-m0273;Count=7;mfe=-35.20
1	mireap	mature-3p	225810919	225810938	.	-	.	ID=ssc-m0273-3p;Parent=ssc-m0273;Count=7;Seq=CTTATGCAAGATTCCCTTCT
1	mireap	precursor	250527025	250527107	.	-	.	ID=ssc-m0274;Count=17;mfe=-39.50
1	mireap	mature-3p	250527035	250527055	.	-	.	ID=ssc-m0274-3p;Parent=ssc-m0274;Count=17;Seq=GCTGGGAAGGCAAAGGGACGT
1	mireap	precursor	264115353	264115419	.	-	.	ID=ssc-m0275;Count=16;mfe=-22.00
1	mireap	mature-3p	264115363	264115383	.	-	.	ID=ssc-m0275-3p;Parent=ssc-m0275;Count=16;Seq=AGAGACTGTGTCTTAAGACAT
1	mireap	precursor	283908498	283908594	.	-	.	ID=ssc-m0276;Count=5;mfe=-32.40
1	mireap	mature-3p	283908508	283908528	.	-	.	ID=ssc-m0276-3p;Parent=ssc-m0276;Count=4;Seq=CCCGCGTCTGGAGTAGTGGTG
1	mireap	precursor	299322150	299322228	.	-	.	ID=ssc-m0277;Count=7;mfe=-34.50
1	mireap	mature-5p	299322198	299322218	.	-	.	ID=ssc-m0277-5p;Parent=ssc-m0277;Count=7;Seq=TACAGTCAACGGTCGGTGGTT
1	mireap	precursor	299757062	299757141	.	-	.	ID=ssc-m0278;Count=8;mfe=-25.80
1	mireap	mature-5p	299757110	299757131	.	-	.	ID=ssc-m0278-5p;Parent=ssc-m0278;Count=7;Seq=CACCTTTCTAAAAGCACTCAGA
1	mireap	precursor	302806852	302806935	.	-	.	ID=ssc-m0279;Count=14;mfe=-40.80
1	mireap	mature-5p	302806905	302806925	.	-	.	ID=ssc-m0279-5p;Parent=ssc-m0279;Count=14;Seq=TGATTGTCCAAACGCAATTCT
1	mireap	precursor	307403559	307403644	.	-	.	ID=ssc-m0280;Count=4;mfe=-48.10
1	mireap	mature-5p	307403613	307403634	.	-	.	ID=ssc-m0280-5p;Parent=ssc-m0280;Count=1;Seq=TCTGGGCTTCCTGGCAGCTGCT
1	mireap	mature-3p	307403569	307403590	.	-	.	ID=ssc-m0280-3p;Parent=ssc-m0280;Count=3;Seq=TGCAGTTGCCGGGAAGCGGGCG
1	mireap	precursor	313734665	313734743	.	-	.	ID=ssc-m0281;Count=19;mfe=-30.10
1	mireap	mature-5p	313734711	313734733	.	-	.	ID=ssc-m0281-5p;Parent=ssc-m0281;Count=9;Seq=CATTATTACTCACGGTACGAGTT
1	mireap	mature-3p	313734675	313734697	.	-	.	ID=ssc-m0281-3p;Parent=ssc-m0281;Count=10;Seq=CGCGTACCAAAAGTAATAATGTC
2	mireap	precursor	115301	115397	.	+	.	ID=ssc-m0282;Count=4;mfe=-43.50
2	mireap	mature-5p	115311	115331	.	+	.	ID=ssc-m0282-5p;Parent=ssc-m0282;Count=4;Seq=TGCCTGCGGCGTGTGGACGTT
2	mireap	precursor	339073	339156	.	+	.	ID=ssc-m0283;Count=23;mfe=-40.20
2	mireap	mature-5p	339083	339104	.	+	.	ID=ssc-m0283-5p;Parent=ssc-m0283;Count=23;Seq=AGCCACTGCCCACCGCACACTG
2	mireap	precursor	3776189	3776267	.	+	.	ID=ssc-m0284;Count=6;mfe=-39.90
2	mireap	mature-3p	3776236	3776257	.	+	.	ID=ssc-m0284-3p;Parent=ssc-m0284;Count=6;Seq=CGGACGTGGCCACTGATCCAGA
2	mireap	precursor	5176781	5176872	.	+	.	ID=ssc-m0285;Count=3;mfe=-33.40
2	mireap	mature-5p	5176791	5176812	.	+	.	ID=ssc-m0285-5p;Parent=ssc-m0285;Count=3;Seq=GACCTGTGATGTCGTTTCTGAG
2	mireap	precursor	6277926	6278018	.	+	.	ID=ssc-m0286;Count=7;mfe=-35.40
2	mireap	mature-5p	6277936	6277957	.	+	.	ID=ssc-m0286-5p;Parent=ssc-m0286;Count=7;Seq=TGTGTCTGTGGCCTAGGCTGGT
2	mireap	precursor	6416776	6416856	.	+	.	ID=ssc-m0287;Count=7886;mfe=-48.90
2	mireap	mature-3p	6416825	6416846	.	+	.	ID=ssc-m0287-3p;Parent=ssc-m0287;Count=7851;Seq=CCAGTGGGGCTGCTGTTATCTG
2	mireap	precursor	6419385	6419461	.	+	.	ID=ssc-m0288;Count=12;mfe=-29.90
2	mireap	mature-5p	6419395	6419417	.	+	.	ID=ssc-m0288-5p;Parent=ssc-m0288;Count=6;Seq=GAACTCCCCGGGAGCAGCAGGCA
2	mireap	mature-3p	6419432	6419451	.	+	.	ID=ssc-m0288-3p;Parent=ssc-m0288;Count=5;Seq=CCTGTGGCCTCGGAGAGTGG
2	mireap	precursor	8549055	8549124	.	+	.	ID=ssc-m0289;Count=8;mfe=-26.80
2	mireap	mature-5p	8549065	8549084	.	+	.	ID=ssc-m0289-5p;Parent=ssc-m0289;Count=3;Seq=CAGATGTGGACATCAAAGGC
2	mireap	mature-3p	8549095	8549114	.	+	.	ID=ssc-m0289-3p;Parent=ssc-m0289;Count=5;Seq=ACGTTGATGTCCCGGATGTG
2	mireap	precursor	9139845	9139924	.	+	.	ID=ssc-m0290;Count=5;mfe=-48.20
2	mireap	mature-3p	9139894	9139914	.	+	.	ID=ssc-m0290-3p;Parent=ssc-m0290;Count=5;Seq=CATTCTCTGGTGGCCTAGCAG
2	mireap	precursor	11398198	11398285	.	+	.	ID=ssc-m0291;Count=12;mfe=-40.20
2	mireap	mature-3p	11398253	11398275	.	+	.	ID=ssc-m0291-3p;Parent=ssc-m0291;Count=12;Seq=TGTCTCGGCCCCTGAAGACTTGT
2	mireap	precursor	36001928	36002013	.	+	.	ID=ssc-m0292;Count=4;mfe=-21.70
2	mireap	mature-3p	36001982	36002003	.	+	.	ID=ssc-m0292-3p;Parent=ssc-m0292;Count=4;Seq=CTGACTGGTGTGAGGTGGTATC
2	mireap	precursor	45273633	45273712	.	+	.	ID=ssc-m0293;Count=10;mfe=-32.20
2	mireap	mature-5p	45273643	45273663	.	+	.	ID=ssc-m0293-5p;Parent=ssc-m0293;Count=10;Seq=AGTGTAGGTCTCAGACACAGC
2	mireap	precursor	47819322	47819399	.	+	.	ID=ssc-m0294;Count=11;mfe=-31.20
2	mireap	mature-5p	47819332	47819355	.	+	.	ID=ssc-m0294-5p;Parent=ssc-m0294;Count=10;Seq=TGCTGAGCTGCGTGGGCTTGCTGA
2	mireap	mature-3p	47819369	47819389	.	+	.	ID=ssc-m0294-3p;Parent=ssc-m0294;Count=1;Seq=GGCGAGGCTCCAGCACAGCAT
2	mireap	precursor	55347532	55347609	.	+	.	ID=ssc-m0295;Count=107;mfe=-49.50
2	mireap	mature-3p	55347579	55347599	.	+	.	ID=ssc-m0295-3p;Parent=ssc-m0295;Count=107;Seq=TGCGTCTGTGGCCTAGGCCGG
2	mireap	precursor	61027047	61027123	.	+	.	ID=ssc-m0296;Count=4;mfe=-32.70
2	mireap	mature-3p	61027093	61027113	.	+	.	ID=ssc-m0296-3p;Parent=ssc-m0296;Count=4;Seq=TGTGACATACTCTGCAGCTTG
2	mireap	precursor	65582018	65582113	.	+	.	ID=ssc-m0297;Count=1571;mfe=-48.80
2	mireap	mature-5p	65582028	65582049	.	+	.	ID=ssc-m0297-5p;Parent=ssc-m0297;Count=1568;Seq=AGGGCTTAGCTGCTTGTGAGCA
2	mireap	precursor	71225196	71225294	.	+	.	ID=ssc-m0298;Count=3;mfe=-49.80
2	mireap	mature-5p	71225206	71225228	.	+	.	ID=ssc-m0298-5p;Parent=ssc-m0298;Count=3;Seq=TTCGCGTCTGGGCTTTGTGTGAG
2	mireap	precursor	72763909	72764002	.	+	.	ID=ssc-m0299;Count=5;mfe=-50.70
2	mireap	mature-3p	72763973	72763992	.	+	.	ID=ssc-m0299-3p;Parent=ssc-m0299;Count=5;Seq=TTTTCTCTCCCACCACTGCT
2	mireap	precursor	73169952	73170032	.	+	.	ID=ssc-m0300;Count=3;mfe=-28.30
2	mireap	mature-3p	73169999	73170022	.	+	.	ID=ssc-m0300-3p;Parent=ssc-m0300;Count=3;Seq=CGCCATGTCGGACTACAGCACGGG
2	mireap	precursor	73210462	73210546	.	+	.	ID=ssc-m0301;Count=52;mfe=-37.70
2	mireap	mature-3p	73210514	73210536	.	+	.	ID=ssc-m0301-3p;Parent=ssc-m0301;Count=52;Seq=CTCTGCCCGCTCTCTGTCTTACA
2	mireap	precursor	77215712	77215801	.	+	.	ID=ssc-m0302;Count=6;mfe=-30.50
2	mireap	mature-5p	77215722	77215743	.	+	.	ID=ssc-m0302-5p;Parent=ssc-m0302;Count=3;Seq=CATGTGCTCTGGCCCCTGCAGT
2	mireap	mature-3p	77215769	77215791	.	+	.	ID=ssc-m0302-3p;Parent=ssc-m0302;Count=2;Seq=GACGCGGGTCACGGTGGTGGACA
2	mireap	precursor	79496748	79496825	.	+	.	ID=ssc-m0303;Count=4;mfe=-36.80
2	mireap	mature-5p	79496758	79496778	.	+	.	ID=ssc-m0303-5p;Parent=ssc-m0303;Count=4;Seq=TGCTGGTGTAGGATGTGAGCT
2	mireap	precursor	80118849	80118934	.	+	.	ID=ssc-m0304;Count=166;mfe=-32.80
2	mireap	mature-3p	80118903	80118924	.	+	.	ID=ssc-m0304-3p;Parent=ssc-m0304;Count=157;Seq=TCCGTCTCAGTTACTTTATAGC
2	mireap	precursor	82661283	82661360	.	+	.	ID=ssc-m0305;Count=4;mfe=-38.80
2	mireap	mature-5p	82661293	82661313	.	+	.	ID=ssc-m0305-5p;Parent=ssc-m0305;Count=1;Seq=TGGGGACATGGTGCTTCTGGG
2	mireap	mature-3p	82661329	82661350	.	+	.	ID=ssc-m0305-3p;Parent=ssc-m0305;Count=3;Seq=GCAGCACTCTGTCCCCCCCAGT
2	mireap	precursor	83796904	83796987	.	+	.	ID=ssc-m0306;Count=53;mfe=-25.70
2	mireap	mature-5p	83796914	83796936	.	+	.	ID=ssc-m0306-5p;Parent=ssc-m0306;Count=53;Seq=TCCCCTTTCTAAAAGCACTCAGA
2	mireap	precursor	88902985	88903065	.	+	.	ID=ssc-m0307;Count=307;mfe=-50.30
2	mireap	mature-5p	88902995	88903016	.	+	.	ID=ssc-m0307-5p;Parent=ssc-m0307;Count=305;Seq=TGCGTGGCTTCTCTGTGCAGTC
2	mireap	mature-3p	88903034	88903055	.	+	.	ID=ssc-m0307-3p;Parent=ssc-m0307;Count=2;Seq=CACAGGAAGGCCACGGAGGGGC
2	mireap	precursor	88969214	88969301	.	+	.	ID=ssc-m0308;Count=3;mfe=-37.80
2	mireap	mature-3p	88969271	88969291	.	+	.	ID=ssc-m0308-3p;Parent=ssc-m0308;Count=3;Seq=GCGACAGTGTGGAGTTCTGTG
2	mireap	precursor	112628903	112628989	.	+	.	ID=ssc-m0309;Count=17;mfe=-23.80
2	mireap	mature-3p	112628957	112628979	.	+	.	ID=ssc-m0309-3p;Parent=ssc-m0309;Count=17;Seq=TGACAATGATGTATCCACTGAGC
2	mireap	precursor	140089589	140089689	.	+	.	ID=ssc-m0310;Count=5;mfe=-30.40
2	mireap	mature-3p	140089656	140089679	.	+	.	ID=ssc-m0310-3p;Parent=ssc-m0310;Count=4;Seq=CAGAGCTGTAGTGGTCCTCAAGCA
2	mireap	precursor	140157708	140157785	.	+	.	ID=ssc-m0311;Count=8;mfe=-39.00
2	mireap	mature-5p	140157718	140157738	.	+	.	ID=ssc-m0311-5p;Parent=ssc-m0311;Count=1;Seq=AGGGCTCCGGTGCCTGACTGG
2	mireap	mature-3p	140157754	140157775	.	+	.	ID=ssc-m0311-3p;Parent=ssc-m0311;Count=7;Seq=TCTCAGACAGAGGGGCTCCACA
2	mireap	precursor	145847837	145847929	.	+	.	ID=ssc-m0312;Count=3;mfe=-34.90
2	mireap	mature-3p	145847900	145847919	.	+	.	ID=ssc-m0312-3p;Parent=ssc-m0312;Count=3;Seq=CCTGGGAACCTCCATATGCT
2	mireap	precursor	156736884	156736968	.	+	.	ID=ssc-m0313;Count=3;mfe=-40.80
2	mireap	mature-3p	156736939	156736958	.	+	.	ID=ssc-m0313-3p;Parent=ssc-m0313;Count=3;Seq=TCTCTGCTCACCACCACAGC
2	mireap	precursor	156907069	156907151	.	+	.	ID=ssc-m0314;Count=36;mfe=-43.30
2	mireap	mature-3p	156907121	156907141	.	+	.	ID=ssc-m0314-3p;Parent=ssc-m0314;Count=36;Seq=ATCCCACTGTGGCCTCCCTGC
2	mireap	precursor	157640353	157640430	.	+	.	ID=ssc-m0315;Count=899;mfe=-49.20
2	mireap	mature-5p	157640363	157640384	.	+	.	ID=ssc-m0315-5p;Parent=ssc-m0315;Count=896;Seq=CTCCTGACTCCAGGTCCTGTGT
2	mireap	mature-3p	157640395	157640420	.	+	.	ID=ssc-m0315-3p;Parent=ssc-m0315;Count=3;Seq=AATAGCACTGGACTTGGAGTCAGAAG
2	mireap	precursor	4473	4568	.	-	.	ID=ssc-m0316;Count=3;mfe=-47.80
2	mireap	mature-3p	4483	4503	.	-	.	ID=ssc-m0316-3p;Parent=ssc-m0316;Count=3;Seq=TCCCCGCTTCCACCCGGCAGC
2	mireap	precursor	6188	6268	.	-	.	ID=ssc-m0317;Count=24;mfe=-36.80
2	mireap	mature-5p	6236	6258	.	-	.	ID=ssc-m0317-5p;Parent=ssc-m0317;Count=1;Seq=AGCGCCCAGGAGCTCCCCCTGTT
2	mireap	mature-3p	6198	6219	.	-	.	ID=ssc-m0317-3p;Parent=ssc-m0317;Count=23;Seq=AAGGAGACTGCTGGGTTTAAGT
2	mireap	precursor	145465	145539	.	-	.	ID=ssc-m0318;Count=4;mfe=-42.60
2	mireap	mature-3p	145475	145495	.	-	.	ID=ssc-m0318-3p;Parent=ssc-m0318;Count=4;Seq=TCATGCCGGCTCTTGGCTCAG
2	mireap	precursor	5513681	5513764	.	-	.	ID=ssc-m0319;Count=4;mfe=-40.00
2	mireap	mature-3p	5513691	5513711	.	-	.	ID=ssc-m0319-3p;Parent=ssc-m0319;Count=4;Seq=TTTCCCACTTTCTGCCCTGCA
2	mireap	precursor	6130310	6130391	.	-	.	ID=ssc-m0320;Count=7;mfe=-28.80
2	mireap	mature-5p	6130359	6130381	.	-	.	ID=ssc-m0320-5p;Parent=ssc-m0320;Count=7;Seq=TGGCTCTGAGAGGCAGGACGTGA
2	mireap	precursor	6155267	6155333	.	-	.	ID=ssc-m0321;Count=6;mfe=-26.70
2	mireap	mature-5p	6155302	6155323	.	-	.	ID=ssc-m0321-5p;Parent=ssc-m0321;Count=1;Seq=TTGGGCCCTGTCCTGAGCTGCC
2	mireap	mature-3p	6155277	6155296	.	-	.	ID=ssc-m0321-3p;Parent=ssc-m0321;Count=4;Seq=GGAAGCCGGCTGCAGGGACC
2	mireap	precursor	6912850	6912907	.	-	.	ID=ssc-m0322;Count=5;mfe=-18.50
2	mireap	mature-5p	6912878	6912897	.	-	.	ID=ssc-m0322-5p;Parent=ssc-m0322;Count=5;Seq=CTGAGTCGGTCAACTCCATC
2	mireap	precursor	9251349	9251440	.	-	.	ID=ssc-m0323;Count=4;mfe=-45.00
2	mireap	mature-3p	9251359	9251382	.	-	.	ID=ssc-m0323-3p;Parent=ssc-m0323;Count=4;Seq=ACTGCCCCCTGGTCCCCCTGCAGT
2	mireap	precursor	12929882	12929963	.	-	.	ID=ssc-m0324;Count=80;mfe=-36.40
2	mireap	mature-5p	12929932	12929953	.	-	.	ID=ssc-m0324-5p;Parent=ssc-m0324;Count=80;Seq=GCTCTTTTCACATTGTGCTACT
2	mireap	precursor	20325927	20326018	.	-	.	ID=ssc-m0325;Count=14;mfe=-47.70
2	mireap	mature-3p	20325937	20325958	.	-	.	ID=ssc-m0325-3p;Parent=ssc-m0325;Count=13;Seq=CCTCCTCCTTCCACCCTAGTCT
2	mireap	precursor	20399931	20400014	.	-	.	ID=ssc-m0326;Count=180;mfe=-39.00
2	mireap	mature-5p	20399982	20400004	.	-	.	ID=ssc-m0326-5p;Parent=ssc-m0326;Count=106;Seq=ATCCCTGAGTGTATGTGGTGAAC
2	mireap	mature-3p	20399941	20399965	.	-	.	ID=ssc-m0326-3p;Parent=ssc-m0326;Count=74;Seq=TTTCCTCATATTCATTCAGGAGTGT
2	mireap	precursor	50496470	50496553	.	-	.	ID=ssc-m0327;Count=43;mfe=-36.00
2	mireap	mature-3p	50496480	50496502	.	-	.	ID=ssc-m0327-3p;Parent=ssc-m0327;Count=43;Seq=TGTGTCTGTGACATCTGCTGGCA
2	mireap	precursor	58976108	58976197	.	-	.	ID=ssc-m0328;Count=3;mfe=-41.50
2	mireap	mature-3p	58976118	58976141	.	-	.	ID=ssc-m0328-3p;Parent=ssc-m0328;Count=3;Seq=TACTGTGGTGTCCTGTGTCTCTGC
2	mireap	precursor	65553667	65553740	.	-	.	ID=ssc-m0329;Count=517;mfe=-34.30
2	mireap	mature-5p	65553713	65553730	.	-	.	ID=ssc-m0329-5p;Parent=ssc-m0329;Count=1;Seq=CAACCTGTCGGTGAGTTT
2	mireap	mature-3p	65553677	65553697	.	-	.	ID=ssc-m0329-3p;Parent=ssc-m0329;Count=516;Seq=ACCATCGACCGTTGAGTGGAC
2	mireap	precursor	69467323	69467401	.	-	.	ID=ssc-m0330;Count=37;mfe=-33.50
2	mireap	mature-5p	69467371	69467391	.	-	.	ID=ssc-m0330-5p;Parent=ssc-m0330;Count=32;Seq=AGGATACGTCGCAGACGTGGT
2	mireap	mature-3p	69467333	69467354	.	-	.	ID=ssc-m0330-3p;Parent=ssc-m0330;Count=5;Seq=CATGGCTGTGGTGTAGTCTAGC
2	mireap	precursor	69501904	69501980	.	-	.	ID=ssc-m0331;Count=14;mfe=-52.30
2	mireap	mature-3p	69501914	69501934	.	-	.	ID=ssc-m0331-3p;Parent=ssc-m0331;Count=14;Seq=CTGCCTGGACCCCTGCTCACC
2	mireap	precursor	71279260	71279346	.	-	.	ID=ssc-m0332;Count=11;mfe=-43.20
2	mireap	mature-5p	71279313	71279336	.	-	.	ID=ssc-m0332-5p;Parent=ssc-m0332;Count=5;Seq=CGGGCTGCGGGAGCACGTGGAGCG
2	mireap	mature-3p	71279270	71279291	.	-	.	ID=ssc-m0332-3p;Parent=ssc-m0332;Count=4;Seq=GCTGGAACGGCGTCTGAGCGCG
2	mireap	precursor	71280793	71280879	.	-	.	ID=ssc-m0333;Count=6;mfe=-32.70
2	mireap	mature-3p	71280803	71280822	.	-	.	ID=ssc-m0333-3p;Parent=ssc-m0333;Count=6;Seq=CTGTGCTCTGAGCCAGCGTG
2	mireap	precursor	77251120	77251198	.	-	.	ID=ssc-m0334;Count=8;mfe=-35.30
2	mireap	mature-5p	77251168	77251188	.	-	.	ID=ssc-m0334-5p;Parent=ssc-m0334;Count=1;Seq=TGGGTGACAGGGGCCTGGGGA
2	mireap	mature-3p	77251130	77251153	.	-	.	ID=ssc-m0334-3p;Parent=ssc-m0334;Count=7;Seq=TCTGCCTCTCTGCCCCCCACACCA
2	mireap	precursor	77678440	77678516	.	-	.	ID=ssc-m0335;Count=20;mfe=-37.60
2	mireap	mature-3p	77678450	77678470	.	-	.	ID=ssc-m0335-3p;Parent=ssc-m0335;Count=20;Seq=CCCCTGCAGGCCCTGACCACT
2	mireap	precursor	82873303	82873375	.	-	.	ID=ssc-m0336;Count=4;mfe=-25.50
2	mireap	mature-3p	82873313	82873333	.	-	.	ID=ssc-m0336-3p;Parent=ssc-m0336;Count=3;Seq=AGGACTGGATTCGAGACCAGC
2	mireap	precursor	83154227	83154303	.	-	.	ID=ssc-m0337;Count=2261;mfe=-44.50
2	mireap	mature-5p	83154272	83154293	.	-	.	ID=ssc-m0337-5p;Parent=ssc-m0337;Count=2261;Seq=CTTGGCACCTAGTAAGCACTCA
2	mireap	precursor	87297875	87297950	.	-	.	ID=ssc-m0338;Count=10;mfe=-24.70
2	mireap	mature-5p	87297920	87297940	.	-	.	ID=ssc-m0338-5p;Parent=ssc-m0338;Count=10;Seq=ACTCGGAGCTGTAGTCGCTGG
2	mireap	precursor	93424789	93424873	.	-	.	ID=ssc-m0339;Count=183;mfe=-18.40
2	mireap	mature-3p	93424799	93424821	.	-	.	ID=ssc-m0339-3p;Parent=ssc-m0339;Count=182;Seq=TTGCATGTGGAAATGTCTGCTCC
2	mireap	precursor	113216080	113216169	.	-	.	ID=ssc-m0340;Count=15;mfe=-25.80
2	mireap	mature-5p	113216140	113216159	.	-	.	ID=ssc-m0340-5p;Parent=ssc-m0340;Count=14;Seq=CGCCAGGGAGAGTGAGTGTG
2	mireap	mature-3p	113216090	113216108	.	-	.	ID=ssc-m0340-3p;Parent=ssc-m0340;Count=1;Seq=TTTTTCTACCCTGGTCGCA
2	mireap	precursor	122147115	122147193	.	-	.	ID=ssc-m0341;Count=28;mfe=-22.70
2	mireap	mature-5p	122147160	122147183	.	-	.	ID=ssc-m0341-5p;Parent=ssc-m0341;Count=27;Seq=CAGCCTTTGTGTTGCCCATTCACT
2	mireap	mature-3p	122147125	122147147	.	-	.	ID=ssc-m0341-3p;Parent=ssc-m0341;Count=1;Seq=TGAATGTGGTGTCAAAAAAGGCA
2	mireap	precursor	145381100	145381177	.	-	.	ID=ssc-m0342;Count=15;mfe=-36.40
2	mireap	mature-5p	145381145	145381167	.	-	.	ID=ssc-m0342-5p;Parent=ssc-m0342;Count=15;Seq=CGGCCCCACGCACCAGGGTAAGA
2	mireap	precursor	147020955	147021038	.	-	.	ID=ssc-m0343;Count=13;mfe=-55.30
2	mireap	mature-5p	147021007	147021028	.	-	.	ID=ssc-m0343-5p;Parent=ssc-m0343;Count=11;Seq=TGTTGAGACAATTGAGAGATGA
2	mireap	mature-3p	147020965	147020986	.	-	.	ID=ssc-m0343-3p;Parent=ssc-m0343;Count=2;Seq=ATCTCTTAATTGTCTCAACAGC
2	mireap	precursor	149373527	149373626	.	-	.	ID=ssc-m0344;Count=11;mfe=-24.80
2	mireap	mature-5p	149373594	149373616	.	-	.	ID=ssc-m0344-5p;Parent=ssc-m0344;Count=6;Seq=ACGGATCAGAAGATGACGCTGTT
2	mireap	precursor	158455676	158455757	.	-	.	ID=ssc-m0345;Count=30;mfe=-29.70
2	mireap	mature-5p	158455726	158455747	.	-	.	ID=ssc-m0345-5p;Parent=ssc-m0345;Count=29;Seq=TTCCGGTCATTGTCTGTACGTG
2	mireap	mature-3p	158455686	158455706	.	-	.	ID=ssc-m0345-3p;Parent=ssc-m0345;Count=1;Seq=TTTGCAGCAGTGATAGGATAG
3	mireap	precursor	9965919	9966015	.	+	.	ID=ssc-m0346;Count=4;mfe=-47.40
3	mireap	mature-3p	9965985	9966005	.	+	.	ID=ssc-m0346-3p;Parent=ssc-m0346;Count=4;Seq=CCGGGTTGTAGCGGTGGCGGG
3	mireap	precursor	10664424	10664497	.	+	.	ID=ssc-m0347;Count=35;mfe=-57.90
3	mireap	mature-5p	10664434	10664453	.	+	.	ID=ssc-m0347-5p;Parent=ssc-m0347;Count=33;Seq=GGGGAACTCCCAGACCAGCT
3	mireap	mature-3p	10664470	10664487	.	+	.	ID=ssc-m0347-3p;Parent=ssc-m0347;Count=2;Seq=AGCTGGTCTGGGAGTTCC
3	mireap	precursor	11024990	11025070	.	+	.	ID=ssc-m0348;Count=2088;mfe=-25.70
3	mireap	mature-5p	11025000	11025021	.	+	.	ID=ssc-m0348-5p;Parent=ssc-m0348;Count=64;Seq=GAGCTTATTCATAAAAGTACAG
3	mireap	mature-3p	11025040	11025060	.	+	.	ID=ssc-m0348-3p;Parent=ssc-m0348;Count=2024;Seq=TAATTTTATGTATAAGCTAGT
3	mireap	precursor	11383851	11383949	.	+	.	ID=ssc-m0349;Count=3;mfe=-39.70
3	mireap	mature-3p	11383918	11383939	.	+	.	ID=ssc-m0349-3p;Parent=ssc-m0349;Count=3;Seq=TTGCTGGAACTCAGCCTCTGCT
3	mireap	precursor	17756715	17756795	.	+	.	ID=ssc-m0350;Count=16;mfe=-35.20
3	mireap	mature-5p	17756725	17756746	.	+	.	ID=ssc-m0350-5p;Parent=ssc-m0350;Count=11;Seq=ATTCCCTTCTGGGCCTCAGGAT
3	mireap	mature-3p	17756763	17756785	.	+	.	ID=ssc-m0350-3p;Parent=ssc-m0350;Count=5;Seq=GGCCGGGACTCAGAGCGGACAGA
3	mireap	precursor	19655853	19655936	.	+	.	ID=ssc-m0351;Count=7;mfe=-40.00
3	mireap	mature-3p	19655905	19655926	.	+	.	ID=ssc-m0351-3p;Parent=ssc-m0351;Count=7;Seq=CCTCCCTGCTCTTCGGCTCAGA
3	mireap	precursor	29502957	29503041	.	+	.	ID=ssc-m0352;Count=8;mfe=-34.40
3	mireap	mature-5p	29502967	29502987	.	+	.	ID=ssc-m0352-5p;Parent=ssc-m0352;Count=8;Seq=TGGTGTAGGTCTCAGACATAG
3	mireap	precursor	32056559	32056647	.	+	.	ID=ssc-m0353;Count=3;mfe=-42.30
3	mireap	mature-3p	32056616	32056637	.	+	.	ID=ssc-m0353-3p;Parent=ssc-m0353;Count=3;Seq=CAGCTGTGGCTCAGATCTGATC
3	mireap	precursor	37394153	37394217	.	+	.	ID=ssc-m0354;Count=3;mfe=-27.70
3	mireap	mature-3p	37394188	37394207	.	+	.	ID=ssc-m0354-3p;Parent=ssc-m0354;Count=3;Seq=TTCCTAGTCGGATTCGTTTC
3	mireap	precursor	39857621	39857704	.	+	.	ID=ssc-m0355;Count=3;mfe=-28.20
3	mireap	mature-5p	39857631	39857653	.	+	.	ID=ssc-m0355-5p;Parent=ssc-m0355;Count=3;Seq=CACGCCTCTCTGCTCTCCTGTAG
3	mireap	precursor	40622687	40622779	.	+	.	ID=ssc-m0356;Count=10;mfe=-23.20
3	mireap	mature-5p	40622697	40622716	.	+	.	ID=ssc-m0356-5p;Parent=ssc-m0356;Count=7;Seq=GGCGATCTCGGTCACGAACC
3	mireap	mature-3p	40622751	40622769	.	+	.	ID=ssc-m0356-3p;Parent=ssc-m0356;Count=2;Seq=CTCAGTGGCGTAGGTCCCG
3	mireap	precursor	44294504	44294575	.	+	.	ID=ssc-m0357;Count=7;mfe=-32.70
3	mireap	mature-5p	44294514	44294536	.	+	.	ID=ssc-m0357-5p;Parent=ssc-m0357;Count=1;Seq=TCTGACCAGTGGAAAATAACTGA
3	mireap	mature-3p	44294545	44294565	.	+	.	ID=ssc-m0357-3p;Parent=ssc-m0357;Count=6;Seq=ATTTTCCACTGGTCAGAGGTT
3	mireap	precursor	49121490	49121561	.	+	.	ID=ssc-m0358;Count=6;mfe=-30.00
3	mireap	mature-5p	49121500	49121519	.	+	.	ID=ssc-m0358-5p;Parent=ssc-m0358;Count=1;Seq=CAGCAGACTTCCAGGGTGTG
3	mireap	mature-3p	49121529	49121551	.	+	.	ID=ssc-m0358-3p;Parent=ssc-m0358;Count=5;Seq=CTTTGACCCTGGGTGTCTGAGCG
3	mireap	precursor	54780891	54780963	.	+	.	ID=ssc-m0359;Count=8;mfe=-44.10
3	mireap	mature-5p	54780901	54780921	.	+	.	ID=ssc-m0359-5p;Parent=ssc-m0359;Count=8;Seq=CAGGGCATCCCTGTAGGAGCT
3	mireap	precursor	55853077	55853160	.	+	.	ID=ssc-m0360;Count=3;mfe=-30.00
3	mireap	mature-5p	55853087	55853110	.	+	.	ID=ssc-m0360-5p;Parent=ssc-m0360;Count=3;Seq=AACACATGTGTGCTGAGTGGAACT
3	mireap	precursor	61204805	61204902	.	+	.	ID=ssc-m0361;Count=6;mfe=-21.10
3	mireap	mature-3p	61204872	61204892	.	+	.	ID=ssc-m0361-3p;Parent=ssc-m0361;Count=6;Seq=TTTTGCTGTGAATCTAAAACT
3	mireap	precursor	66412486	66412565	.	+	.	ID=ssc-m0362;Count=15;mfe=-28.90
3	mireap	mature-3p	66412535	66412555	.	+	.	ID=ssc-m0362-3p;Parent=ssc-m0362;Count=15;Seq=CTGTGACTGTGGCCTAGGCCT
3	mireap	precursor	90047316	90047396	.	+	.	ID=ssc-m0363;Count=221;mfe=-35.40
3	mireap	mature-5p	90047326	90047346	.	+	.	ID=ssc-m0363-5p;Parent=ssc-m0363;Count=156;Seq=AAATCTCTGCAGGCAAATGTG
3	mireap	mature-3p	90047366	90047386	.	+	.	ID=ssc-m0363-3p;Parent=ssc-m0363;Count=65;Seq=ACACTTACCTGTAGAGATTCT
3	mireap	precursor	90058978	90059064	.	+	.	ID=ssc-m0364;Count=9;mfe=-32.70
3	mireap	mature-3p	90059033	90059054	.	+	.	ID=ssc-m0364-3p;Parent=ssc-m0364;Count=9;Seq=CACAGTGGTCTCTGGGATTATG
3	mireap	precursor	99638091	99638177	.	+	.	ID=ssc-m0365;Count=6;mfe=-37.30
3	mireap	mature-3p	99638146	99638167	.	+	.	ID=ssc-m0365-3p;Parent=ssc-m0365;Count=6;Seq=TCGCTGCTCACCACCCATGAGA
3	mireap	precursor	134560390	134560467	.	+	.	ID=ssc-m0366;Count=3;mfe=-32.50
3	mireap	mature-5p	134560400	134560422	.	+	.	ID=ssc-m0366-5p;Parent=ssc-m0366;Count=3;Seq=CCAGTGATCAGGTTACGATGGAT
3	mireap	precursor	134982513	134982589	.	+	.	ID=ssc-m0367;Count=4;mfe=-27.10
3	mireap	mature-3p	134982558	134982579	.	+	.	ID=ssc-m0367-3p;Parent=ssc-m0367;Count=4;Seq=TAAATGTTAGGTCTGTAGTTTT
3	mireap	precursor	138091907	138091990	.	+	.	ID=ssc-m0368;Count=5;mfe=-44.10
3	mireap	mature-3p	138091958	138091980	.	+	.	ID=ssc-m0368-3p;Parent=ssc-m0368;Count=5;Seq=TGTGTCTGTGGCGTAGGCCGGTA
3	mireap	precursor	2294535	2294628	.	-	.	ID=ssc-m0369;Count=4;mfe=-56.10
3	mireap	mature-3p	2294545	2294565	.	-	.	ID=ssc-m0369-3p;Parent=ssc-m0369;Count=4;Seq=TGCGGCCGGCTGGCGGGGCAG
3	mireap	precursor	32922441	32922521	.	-	.	ID=ssc-m0370;Count=6;mfe=-25.00
3	mireap	mature-5p	32922491	32922511	.	-	.	ID=ssc-m0370-5p;Parent=ssc-m0370;Count=6;Seq=TCCGGACTCAGAGCAGATCTG
3	mireap	precursor	40533966	40534043	.	-	.	ID=ssc-m0371;Count=3;mfe=-31.30
3	mireap	mature-5p	40534013	40534033	.	-	.	ID=ssc-m0371-5p;Parent=ssc-m0371;Count=3;Seq=AGGACCTTCTCTCAACAGGAC
3	mireap	precursor	40596949	40597041	.	-	.	ID=ssc-m0372;Count=4;mfe=-45.50
3	mireap	mature-3p	40596959	40596980	.	-	.	ID=ssc-m0372-3p;Parent=ssc-m0372;Count=4;Seq=CCAGGCTGGGAATCGGATCTGA
3	mireap	precursor	41430628	41430714	.	-	.	ID=ssc-m0373;Count=10;mfe=-39.60
3	mireap	mature-5p	41430683	41430704	.	-	.	ID=ssc-m0373-5p;Parent=ssc-m0373;Count=10;Seq=AACGGGAACGTGGTAGCTGGGT
3	mireap	precursor	42401478	42401557	.	-	.	ID=ssc-m0374;Count=556;mfe=-34.80
3	mireap	mature-5p	42401528	42401547	.	-	.	ID=ssc-m0374-5p;Parent=ssc-m0374;Count=495;Seq=TTGGCTCTGCGAGGTCGGCT
3	mireap	mature-3p	42401488	42401507	.	-	.	ID=ssc-m0374-3p;Parent=ssc-m0374;Count=61;Seq=AGCAGGCCTGTCAGGGCGTT
3	mireap	precursor	51799573	51799646	.	-	.	ID=ssc-m0375;Count=10;mfe=-19.20
3	mireap	mature-5p	51799615	51799636	.	-	.	ID=ssc-m0375-5p;Parent=ssc-m0375;Count=10;Seq=TGAGGACGTGTGTCTGGAAGTC
3	mireap	precursor	56010402	56010479	.	-	.	ID=ssc-m0376;Count=4;mfe=-27.70
3	mireap	mature-5p	56010449	56010469	.	-	.	ID=ssc-m0376-5p;Parent=ssc-m0376;Count=4;Seq=TTCTTCTGGATGGATTCTTCT
3	mireap	precursor	59308597	59308671	.	-	.	ID=ssc-m0377;Count=9;mfe=-26.00
3	mireap	mature-3p	59308607	59308629	.	-	.	ID=ssc-m0377-3p;Parent=ssc-m0377;Count=9;Seq=ACGGTGGCTGTGGCTCGACCCCT
3	mireap	precursor	85283142	85283218	.	-	.	ID=ssc-m0378;Count=5;mfe=-44.50
3	mireap	mature-3p	85283152	85283173	.	-	.	ID=ssc-m0378-3p;Parent=ssc-m0378;Count=5;Seq=TCCAGGAGCCGGGTCCCAGGGA
3	mireap	precursor	90513089	90513182	.	-	.	ID=ssc-m0379;Count=3;mfe=-34.70
3	mireap	mature-5p	90513150	90513172	.	-	.	ID=ssc-m0379-5p;Parent=ssc-m0379;Count=3;Seq=GGGACCGAAGCTTAGAAGTGGCA
3	mireap	precursor	110277797	110277882	.	-	.	ID=ssc-m0380;Count=5;mfe=-33.00
3	mireap	mature-5p	110277851	110277872	.	-	.	ID=ssc-m0380-5p;Parent=ssc-m0380;Count=2;Seq=GAACCATCTCTCTTATATCTGC
3	mireap	mature-3p	110277807	110277828	.	-	.	ID=ssc-m0380-3p;Parent=ssc-m0380;Count=3;Seq=GATATGAGAGTGTTGGTCCTGA
4	mireap	precursor	1049665	1049744	.	+	.	ID=ssc-m0381;Count=25;mfe=-52.10
4	mireap	mature-5p	1049675	1049698	.	+	.	ID=ssc-m0381-5p;Parent=ssc-m0381;Count=21;Seq=GCGCCGCGCTGGGAGCCCTGCGGA
4	mireap	mature-3p	1049714	1049734	.	+	.	ID=ssc-m0381-3p;Parent=ssc-m0381;Count=4;Seq=CGCGGGCGCCCGTGCGGCTCC
4	mireap	precursor	16467852	16467928	.	+	.	ID=ssc-m0382;Count=10;mfe=-34.10
4	mireap	mature-5p	16467862	16467884	.	+	.	ID=ssc-m0382-5p;Parent=ssc-m0382;Count=6;Seq=GGAGAAAGCAGACGGGCTGCAGA
4	mireap	mature-3p	16467897	16467918	.	+	.	ID=ssc-m0382-3p;Parent=ssc-m0382;Count=4;Seq=CAGCCCCTGCCTGCTTTCCGCT
4	mireap	precursor	18659995	18660084	.	+	.	ID=ssc-m0383;Count=4;mfe=-27.90
4	mireap	mature-3p	18660052	18660074	.	+	.	ID=ssc-m0383-3p;Parent=ssc-m0383;Count=4;Seq=AACTCCCAACGTAGATATGTAGA
4	mireap	precursor	22038342	22038437	.	+	.	ID=ssc-m0384;Count=7;mfe=-33.30
4	mireap	mature-3p	22038406	22038427	.	+	.	ID=ssc-m0384-3p;Parent=ssc-m0384;Count=7;Seq=TGGTGTAGGTCTCAGACACAGC
4	mireap	precursor	39991022	39991093	.	+	.	ID=ssc-m0385;Count=11;mfe=-20.10
4	mireap	mature-3p	39991063	39991083	.	+	.	ID=ssc-m0385-3p;Parent=ssc-m0385;Count=10;Seq=ATTTCTCCGTCAGTCTGCAAG
4	mireap	precursor	56174501	56174577	.	+	.	ID=ssc-m0386;Count=13;mfe=-38.20
4	mireap	mature-5p	56174511	56174533	.	+	.	ID=ssc-m0386-5p;Parent=ssc-m0386;Count=13;Seq=TTCCTGAGTCGGACTGGGCTGCG
4	mireap	precursor	60013881	60013980	.	+	.	ID=ssc-m0387;Count=4;mfe=-39.00
4	mireap	mature-3p	60013948	60013970	.	+	.	ID=ssc-m0387-3p;Parent=ssc-m0387;Count=4;Seq=CTGATTAGACCTGGGAACATCCG
4	mireap	precursor	73649187	73649277	.	+	.	ID=ssc-m0388;Count=6;mfe=-20.50
4	mireap	mature-3p	73649246	73649267	.	+	.	ID=ssc-m0388-3p;Parent=ssc-m0388;Count=5;Seq=AGCGATGTGCTTCTGGATGACA
4	mireap	precursor	76136468	76136547	.	+	.	ID=ssc-m0389;Count=4;mfe=-31.90
4	mireap	mature-3p	76136516	76136537	.	+	.	ID=ssc-m0389-3p;Parent=ssc-m0389;Count=4;Seq=TCAAGGTCCGCTGTGAACACGG
4	mireap	precursor	101928214	101928295	.	+	.	ID=ssc-m0390;Count=4;mfe=-31.40
4	mireap	mature-3p	101928266	101928285	.	+	.	ID=ssc-m0390-3p;Parent=ssc-m0390;Count=4;Seq=TCCGTCTCTGACCCTCACAT
4	mireap	precursor	102786248	102786341	.	+	.	ID=ssc-m0391;Count=3;mfe=-42.70
4	mireap	mature-5p	102786258	102786279	.	+	.	ID=ssc-m0391-5p;Parent=ssc-m0391;Count=3;Seq=ATCCTGCGTTGCTGTGGATCTG
4	mireap	precursor	103587111	103587189	.	+	.	ID=ssc-m0392;Count=4;mfe=-35.00
4	mireap	mature-3p	103587160	103587179	.	+	.	ID=ssc-m0392-3p;Parent=ssc-m0392;Count=3;Seq=TTGGCTTCTGGGACCCGGTC
4	mireap	precursor	108513244	108513331	.	+	.	ID=ssc-m0393;Count=6;mfe=-32.90
4	mireap	mature-5p	108513254	108513274	.	+	.	ID=ssc-m0393-5p;Parent=ssc-m0393;Count=3;Seq=GAGACAGGTGCTAAGAGCTCT
4	mireap	mature-3p	108513299	108513321	.	+	.	ID=ssc-m0393-3p;Parent=ssc-m0393;Count=3;Seq=AGAGCTGTTTTTCACTTGTCTGC
4	mireap	precursor	108807688	108807776	.	+	.	ID=ssc-m0394;Count=4;mfe=-33.50
4	mireap	mature-5p	108807698	108807721	.	+	.	ID=ssc-m0394-5p;Parent=ssc-m0394;Count=4;Seq=GGAGACAGGTGCTAAGAGCTCTGG
4	mireap	precursor	108825894	108825983	.	+	.	ID=ssc-m0395;Count=16;mfe=-33.80
4	mireap	mature-3p	108825953	108825973	.	+	.	ID=ssc-m0395-3p;Parent=ssc-m0395;Count=16;Seq=TCTCGGAAGTGGAGTCTTGCT
4	mireap	precursor	110277083	110277165	.	+	.	ID=ssc-m0396;Count=5;mfe=-46.90
4	mireap	mature-5p	110277093	110277114	.	+	.	ID=ssc-m0396-5p;Parent=ssc-m0396;Count=1;Seq=TTGGGGTTCAAAAGGACTCAAG
4	mireap	mature-3p	110277136	110277155	.	+	.	ID=ssc-m0396-3p;Parent=ssc-m0396;Count=4;Seq=TTAGTCCTTCGGAACCCCAA
4	mireap	precursor	111113367	111113450	.	+	.	ID=ssc-m0397;Count=62;mfe=-39.00
4	mireap	mature-5p	111113377	111113398	.	+	.	ID=ssc-m0397-5p;Parent=ssc-m0397;Count=16;Seq=TGGGGTTCAAAAGGACTCAAGA
4	mireap	mature-3p	111113419	111113440	.	+	.	ID=ssc-m0397-3p;Parent=ssc-m0397;Count=46;Seq=TTAGTCCTTCGGAACCCCAAAT
4	mireap	precursor	111321703	111321786	.	+	.	ID=ssc-m0398;Count=21;mfe=-42.00
4	mireap	mature-5p	111321713	111321735	.	+	.	ID=ssc-m0398-5p;Parent=ssc-m0398;Count=18;Seq=TTGGGGTTCAAAAGGACTCAAGA
4	mireap	mature-3p	111321756	111321776	.	+	.	ID=ssc-m0398-3p;Parent=ssc-m0398;Count=3;Seq=TTAGTCCTTCGGAACCCCAAA
4	mireap	precursor	126135775	126135855	.	+	.	ID=ssc-m0399;Count=8;mfe=-21.90
4	mireap	mature-5p	126135785	126135807	.	+	.	ID=ssc-m0399-5p;Parent=ssc-m0399;Count=8;Seq=GCTTCTACAGTGGCTGTGGCTCA
4	mireap	precursor	131749054	131749130	.	+	.	ID=ssc-m0400;Count=120;mfe=-30.30
4	mireap	mature-3p	131749101	131749120	.	+	.	ID=ssc-m0400-3p;Parent=ssc-m0400;Count=120;Seq=CTCTGGCTTAGTCTGCAACT
4	mireap	precursor	135226208	135226294	.	+	.	ID=ssc-m0401;Count=12;mfe=-27.50
4	mireap	mature-3p	135226263	135226284	.	+	.	ID=ssc-m0401-3p;Parent=ssc-m0401;Count=12;Seq=TTCTTCCCAGGCTCTGTCTGAA
4	mireap	precursor	143335717	143335811	.	+	.	ID=ssc-m0402;Count=3;mfe=-27.30
4	mireap	mature-3p	143335779	143335801	.	+	.	ID=ssc-m0402-3p;Parent=ssc-m0402;Count=3;Seq=AAGGAACCTGTGGAAACTCCAGC
4	mireap	precursor	742572	742650	.	-	.	ID=ssc-m0403;Count=3;mfe=-39.80
4	mireap	mature-5p	742619	742640	.	-	.	ID=ssc-m0403-5p;Parent=ssc-m0403;Count=3;Seq=TCAGGGCGGAGCAGACGTGCGC
4	mireap	precursor	104403861	104403943	.	-	.	ID=ssc-m0404;Count=263;mfe=-30.00
4	mireap	mature-5p	104403912	104403933	.	-	.	ID=ssc-m0404-5p;Parent=ssc-m0404;Count=237;Seq=TGGAGTGACTGTCAGATGCAGC
4	mireap	mature-3p	104403871	104403890	.	-	.	ID=ssc-m0404-3p;Parent=ssc-m0404;Count=26;Seq=TGAACTGTCATACTCCCACA
4	mireap	precursor	110277084	110277164	.	-	.	ID=ssc-m0405;Count=13;mfe=-40.70
4	mireap	mature-5p	110277134	110277154	.	-	.	ID=ssc-m0405-5p;Parent=ssc-m0405;Count=13;Seq=TGGGGTTCCGAAGGACTAAGA
4	mireap	precursor	115080085	115080177	.	-	.	ID=ssc-m0406;Count=4;mfe=-21.20
4	mireap	mature-5p	115080145	115080167	.	-	.	ID=ssc-m0406-5p;Parent=ssc-m0406;Count=4;Seq=TAAGACACGTGTTCAGAGGGTAG
4	mireap	precursor	117890743	117890822	.	-	.	ID=ssc-m0407;Count=10;mfe=-41.10
4	mireap	mature-5p	117890790	117890812	.	-	.	ID=ssc-m0407-5p;Parent=ssc-m0407;Count=7;Seq=AGAAAGAAGCCTCTCGGCCTGTG
4	mireap	mature-3p	117890753	117890772	.	-	.	ID=ssc-m0407-3p;Parent=ssc-m0407;Count=3;Seq=CAGTCGGGACGCTTCCTTCT
4	mireap	precursor	135067638	135067720	.	-	.	ID=ssc-m0408;Count=7;mfe=-41.00
4	mireap	mature-3p	135067648	135067669	.	-	.	ID=ssc-m0408-3p;Parent=ssc-m0408;Count=7;Seq=CGGCTCTGGGTCTGTGGGGAGC
5	mireap	precursor	7646338	7646434	.	+	.	ID=ssc-m0409;Count=3;mfe=-48.20
5	mireap	mature-3p	7646404	7646424	.	+	.	ID=ssc-m0409-3p;Parent=ssc-m0409;Count=3;Seq=CTCAGACCTCAGGCTTGGAGC
5	mireap	precursor	9677625	9677711	.	+	.	ID=ssc-m0410;Count=3;mfe=-36.00
5	mireap	mature-3p	9677679	9677701	.	+	.	ID=ssc-m0410-3p;Parent=ssc-m0410;Count=3;Seq=CACGGACCCTTTGGCAGATGAGT
5	mireap	precursor	14312711	14312808	.	+	.	ID=ssc-m0411;Count=7;mfe=-25.10
5	mireap	mature-5p	14312721	14312744	.	+	.	ID=ssc-m0411-5p;Parent=ssc-m0411;Count=7;Seq=TAGGTTGCAGATGTGGCTCAGATC
5	mireap	precursor	21336862	21336937	.	+	.	ID=ssc-m0412;Count=4;mfe=-27.30
5	mireap	mature-5p	21336872	21336891	.	+	.	ID=ssc-m0412-5p;Parent=ssc-m0412;Count=4;Seq=GTGTAGATCACAGACATGGC
5	mireap	precursor	23068673	23068758	.	+	.	ID=ssc-m0413;Count=3;mfe=-38.10
5	mireap	mature-5p	23068683	23068704	.	+	.	ID=ssc-m0413-5p;Parent=ssc-m0413;Count=3;Seq=TTAGGAGAGGAGCTGAGAAAGG
5	mireap	precursor	30021218	30021316	.	+	.	ID=ssc-m0414;Count=582;mfe=-47.40
5	mireap	mature-5p	30021228	30021250	.	+	.	ID=ssc-m0414-5p;Parent=ssc-m0414;Count=1;Seq=CTGAGGTAGTAGTTTGTGCTGTT
5	mireap	mature-3p	30021285	30021306	.	+	.	ID=ssc-m0414-3p;Parent=ssc-m0414;Count=577;Seq=CTGCGCAAGCTACTGCCTTGCT
5	mireap	precursor	32131275	32131344	.	+	.	ID=ssc-m0415;Count=3;mfe=-31.10
5	mireap	mature-5p	32131285	32131304	.	+	.	ID=ssc-m0415-5p;Parent=ssc-m0415;Count=3;Seq=TAGGTTGCAGATGTGGCTCG
5	mireap	precursor	34190120	34190187	.	+	.	ID=ssc-m0416;Count=3;mfe=-21.80
5	mireap	mature-5p	34190130	34190150	.	+	.	ID=ssc-m0416-5p;Parent=ssc-m0416;Count=3;Seq=ATCCAGCGTTGGTGCGAGCTG
5	mireap	precursor	35397662	35397758	.	+	.	ID=ssc-m0417;Count=13;mfe=-26.90
5	mireap	mature-3p	35397729	35397748	.	+	.	ID=ssc-m0417-3p;Parent=ssc-m0417;Count=13;Seq=TGGTGTAGGTCTCAGATGCA
5	mireap	precursor	42767277	42767374	.	+	.	ID=ssc-m0418;Count=4;mfe=-42.70
5	mireap	mature-3p	42767344	42767364	.	+	.	ID=ssc-m0418-3p;Parent=ssc-m0418;Count=4;Seq=GTGTAGGTCTCAGATGCAGCC
5	mireap	precursor	47395125	47395214	.	+	.	ID=ssc-m0419;Count=6;mfe=-29.60
5	mireap	mature-3p	47395182	47395204	.	+	.	ID=ssc-m0419-3p;Parent=ssc-m0419;Count=6;Seq=AAAGGCAGAATTATACTGACAGA
5	mireap	precursor	57569627	57569707	.	+	.	ID=ssc-m0420;Count=12;mfe=-21.20
5	mireap	mature-5p	57569637	57569657	.	+	.	ID=ssc-m0420-5p;Parent=ssc-m0420;Count=12;Seq=TGGTGGTCTAGTGGTTAGGAT
5	mireap	precursor	61560325	61560396	.	+	.	ID=ssc-m0421;Count=5;mfe=-22.70
5	mireap	mature-5p	61560335	61560356	.	+	.	ID=ssc-m0421-5p;Parent=ssc-m0421;Count=5;Seq=TGTGGTTGTGGCATAGACCTCA
5	mireap	precursor	65810431	65810517	.	+	.	ID=ssc-m0422;Count=6;mfe=-22.00
5	mireap	mature-5p	65810441	65810462	.	+	.	ID=ssc-m0422-5p;Parent=ssc-m0422;Count=6;Seq=ATGGGGCTTTGCCAGAACAGAT
5	mireap	precursor	66193708	66193794	.	+	.	ID=ssc-m0423;Count=7;mfe=-42.50
5	mireap	mature-3p	66193763	66193784	.	+	.	ID=ssc-m0423-3p;Parent=ssc-m0423;Count=7;Seq=CAACACTGTGCTGGAAGATGGA
5	mireap	precursor	67457221	67457309	.	+	.	ID=ssc-m0424;Count=4;mfe=-19.80
5	mireap	mature-3p	67457280	67457299	.	+	.	ID=ssc-m0424-3p;Parent=ssc-m0424;Count=4;Seq=CTCAGTGGATTAAGGATCTG
5	mireap	precursor	71449921	71450000	.	+	.	ID=ssc-m0425;Count=8;mfe=-26.10
5	mireap	mature-5p	71449931	71449952	.	+	.	ID=ssc-m0425-5p;Parent=ssc-m0425;Count=8;Seq=CAAGGTCCTGCAGATCAGCTGT
5	mireap	precursor	83810226	83810306	.	+	.	ID=ssc-m0426;Count=101;mfe=-31.40
5	mireap	mature-5p	83810236	83810257	.	+	.	ID=ssc-m0426-5p;Parent=ssc-m0426;Count=100;Seq=GGGGATGTAGCTCAGTGGTAGA
5	mireap	precursor	90208857	90208927	.	+	.	ID=ssc-m0427;Count=4;mfe=-35.10
5	mireap	mature-5p	90208867	90208889	.	+	.	ID=ssc-m0427-5p;Parent=ssc-m0427;Count=4;Seq=TCGAATCGGAGCTGTAGCTGCCG
5	mireap	precursor	105220259	105220344	.	+	.	ID=ssc-m0428;Count=4;mfe=-33.80
5	mireap	mature-5p	105220269	105220289	.	+	.	ID=ssc-m0428-5p;Parent=ssc-m0428;Count=4;Seq=AGACTGTGGAAGGGACGTTTT
5	mireap	precursor	109289723	109289801	.	+	.	ID=ssc-m0429;Count=4;mfe=-24.60
5	mireap	mature-5p	109289733	109289754	.	+	.	ID=ssc-m0429-5p;Parent=ssc-m0429;Count=4;Seq=ATGTGCATGTAGATGAAGACAG
5	mireap	precursor	4261622	4261710	.	-	.	ID=ssc-m0430;Count=3;mfe=-43.00
5	mireap	mature-5p	4261680	4261700	.	-	.	ID=ssc-m0430-5p;Parent=ssc-m0430;Count=3;Seq=TGTGCCACTACGGGAATTCCT
5	mireap	precursor	4411875	4411953	.	-	.	ID=ssc-m0431;Count=15;mfe=-46.20
5	mireap	mature-5p	4411921	4411943	.	-	.	ID=ssc-m0431-5p;Parent=ssc-m0431;Count=15;Seq=CACTCCTCCCCTGTGTGCCAGGT
5	mireap	precursor	11266539	11266621	.	-	.	ID=ssc-m0432;Count=6;mfe=-38.60
5	mireap	mature-3p	11266549	11266570	.	-	.	ID=ssc-m0432-3p;Parent=ssc-m0432;Count=6;Seq=CGCACTTGGCATCTGGTCCTCA
5	mireap	precursor	22636780	22636856	.	-	.	ID=ssc-m0433;Count=4;mfe=-42.30
5	mireap	mature-5p	22636825	22636846	.	-	.	ID=ssc-m0433-5p;Parent=ssc-m0433;Count=4;Seq=TGCGTTCATTCTGTTTGGCCTG
5	mireap	precursor	22753412	22753493	.	-	.	ID=ssc-m0434;Count=4;mfe=-38.30
5	mireap	mature-3p	22753422	22753444	.	-	.	ID=ssc-m0434-3p;Parent=ssc-m0434;Count=4;Seq=CCGGAAGTGGAAGTAAGCGCAGG
5	mireap	precursor	30185298	30185379	.	-	.	ID=ssc-m0435;Count=23;mfe=-32.80
5	mireap	mature-3p	30185308	30185329	.	-	.	ID=ssc-m0435-3p;Parent=ssc-m0435;Count=23;Seq=TCTGAGATGTGACCTGGGCATC
5	mireap	precursor	61513790	61513876	.	-	.	ID=ssc-m0436;Count=92;mfe=-34.20
5	mireap	mature-5p	61513845	61513866	.	-	.	ID=ssc-m0436-5p;Parent=ssc-m0436;Count=92;Seq=TCTCCAGTGAGACAGTCTCTGG
5	mireap	precursor	66193710	66193792	.	-	.	ID=ssc-m0437;Count=11783;mfe=-38.40
5	mireap	mature-5p	66193761	66193782	.	-	.	ID=ssc-m0437-5p;Parent=ssc-m0437;Count=744;Seq=CATCTTCCAGCACAGTGTTGGA
5	mireap	mature-3p	66193720	66193740	.	-	.	ID=ssc-m0437-3p;Parent=ssc-m0437;Count=10901;Seq=TAACACTGTCTGGTAAAGATG
5	mireap	precursor	66194122	66194204	.	-	.	ID=ssc-m0438;Count=119102;mfe=-49.10
5	mireap	mature-5p	66194173	66194194	.	-	.	ID=ssc-m0438-5p;Parent=ssc-m0438;Count=90;Seq=CGTCTTACCCAGCAGTGTTTGG
5	mireap	mature-3p	66194132	66194154	.	-	.	ID=ssc-m0438-3p;Parent=ssc-m0438;Count=118996;Seq=TAATACTGCCGGGTAATGATGGA
5	mireap	precursor	69087378	69087456	.	-	.	ID=ssc-m0439;Count=10;mfe=-30.90
5	mireap	mature-5p	69087423	69087446	.	-	.	ID=ssc-m0439-5p;Parent=ssc-m0439;Count=10;Seq=TCTGGCACATGTTCTAACCTGTCT
5	mireap	precursor	72203613	72203710	.	-	.	ID=ssc-m0440;Count=5;mfe=-44.20
5	mireap	mature-3p	72203623	72203643	.	-	.	ID=ssc-m0440-3p;Parent=ssc-m0440;Count=5;Seq=TTCGGCTGCAGACACCACGCC
5	mireap	precursor	73565626	73565702	.	-	.	ID=ssc-m0441;Count=3;mfe=-38.50
5	mireap	mature-5p	73565671	73565692	.	-	.	ID=ssc-m0441-5p;Parent=ssc-m0441;Count=3;Seq=TAAAGTTATATAAGGGTTTTTG
5	mireap	precursor	77831964	77832041	.	-	.	ID=ssc-m0442;Count=36;mfe=-39.50
5	mireap	mature-5p	77832010	77832031	.	-	.	ID=ssc-m0442-5p;Parent=ssc-m0442;Count=36;Seq=AAATGAAAAGGATTGGTTTCTC
5	mireap	precursor	83248698	83248777	.	-	.	ID=ssc-m0443;Count=3;mfe=-41.50
5	mireap	mature-5p	83248747	83248767	.	-	.	ID=ssc-m0443-5p;Parent=ssc-m0443;Count=3;Seq=ATTTCCAGGCCTCTCCCTAGG
5	mireap	precursor	92480686	92480754	.	-	.	ID=ssc-m0444;Count=4;mfe=-39.20
5	mireap	mature-3p	92480696	92480715	.	-	.	ID=ssc-m0444-3p;Parent=ssc-m0444;Count=4;Seq=CTCGCGGACTCCCTCTCGCG
6	mireap	precursor	7662344	7662430	.	+	.	ID=ssc-m0445;Count=5;mfe=-29.10
6	mireap	mature-3p	7662399	7662420	.	+	.	ID=ssc-m0445-3p;Parent=ssc-m0445;Count=5;Seq=ATTTACCCCACAGACTCTGAGT
6	mireap	precursor	12567973	12568056	.	+	.	ID=ssc-m0446;Count=3;mfe=-20.20
6	mireap	mature-3p	12568027	12568046	.	+	.	ID=ssc-m0446-3p;Parent=ssc-m0446;Count=3;Seq=GTTTGATCCCTGGCCTCGCT
6	mireap	precursor	12803977	12804058	.	+	.	ID=ssc-m0447;Count=32;mfe=-40.90
6	mireap	mature-5p	12803987	12804007	.	+	.	ID=ssc-m0447-5p;Parent=ssc-m0447;Count=32;Seq=TCCTCTGGAGGCTCGAGAAGA
6	mireap	precursor	17467168	17467247	.	+	.	ID=ssc-m0448;Count=54;mfe=-46.90
6	mireap	mature-3p	17467217	17467237	.	+	.	ID=ssc-m0448-3p;Parent=ssc-m0448;Count=54;Seq=CTGTGACTGTGGCCTAGGCCC
6	mireap	precursor	18406568	18406649	.	+	.	ID=ssc-m0449;Count=3;mfe=-41.00
6	mireap	mature-3p	18406618	18406639	.	+	.	ID=ssc-m0449-3p;Parent=ssc-m0449;Count=3;Seq=AAAAAAATTGGAGTTCCTGTCG
6	mireap	precursor	18437290	18437371	.	+	.	ID=ssc-m0450;Count=217;mfe=-18.30
6	mireap	mature-5p	18437300	18437322	.	+	.	ID=ssc-m0450-5p;Parent=ssc-m0450;Count=215;Seq=AAGCACTGCCTTTGAACCTGATA
6	mireap	precursor	18447836	18447912	.	+	.	ID=ssc-m0451;Count=33;mfe=-21.10
6	mireap	mature-5p	18447846	18447868	.	+	.	ID=ssc-m0451-5p;Parent=ssc-m0451;Count=28;Seq=AAGCACTATATTTAAACCTGGAT
6	mireap	mature-3p	18447883	18447902	.	+	.	ID=ssc-m0451-3p;Parent=ssc-m0451;Count=4;Seq=TCCTTGGTTACGCTGTAGTG
6	mireap	precursor	25525892	25525973	.	+	.	ID=ssc-m0452;Count=59;mfe=-35.60
6	mireap	mature-3p	25525942	25525963	.	+	.	ID=ssc-m0452-3p;Parent=ssc-m0452;Count=59;Seq=TACGTCTGTGGTGTAGACCAGT
6	mireap	precursor	25915344	25915435	.	+	.	ID=ssc-m0453;Count=3;mfe=-20.60
6	mireap	mature-5p	25915354	25915377	.	+	.	ID=ssc-m0453-5p;Parent=ssc-m0453;Count=3;Seq=TGGTTCCTAGTCGGATTTGTTTCT
6	mireap	precursor	42395396	42395484	.	+	.	ID=ssc-m0454;Count=4;mfe=-28.80
6	mireap	mature-3p	42395455	42395474	.	+	.	ID=ssc-m0454-3p;Parent=ssc-m0454;Count=4;Seq=ATCTGGCATTGCTGTGAGCT
6	mireap	precursor	47579822	47579908	.	+	.	ID=ssc-m0455;Count=138;mfe=-43.90
6	mireap	mature-3p	47579876	47579898	.	+	.	ID=ssc-m0455-3p;Parent=ssc-m0455;Count=138;Seq=CTGGGATCTCTGGGGTCTTGGTT
6	mireap	precursor	47708758	47708844	.	+	.	ID=ssc-m0456;Count=130;mfe=-43.90
6	mireap	mature-3p	47708813	47708834	.	+	.	ID=ssc-m0456-3p;Parent=ssc-m0456;Count=130;Seq=TGGGATCTCTGGGGTCTTGGTT
6	mireap	precursor	51858210	51858292	.	+	.	ID=ssc-m0457;Count=731;mfe=-39.30
6	mireap	mature-3p	51858261	51858282	.	+	.	ID=ssc-m0457-3p;Parent=ssc-m0457;Count=731;Seq=CAAGCTCGTGTCTGTGGGTCCG
6	mireap	precursor	51858370	51858461	.	+	.	ID=ssc-m0458;Count=188;mfe=-44.90
6	mireap	mature-3p	51858430	51858451	.	+	.	ID=ssc-m0458-3p;Parent=ssc-m0458;Count=187;Seq=CTATACGGCCTCCTAGCTTTCC
6	mireap	precursor	54323403	54323493	.	+	.	ID=ssc-m0459;Count=5;mfe=-49.90
6	mireap	mature-5p	54323413	54323434	.	+	.	ID=ssc-m0459-5p;Parent=ssc-m0459;Count=2;Seq=GTGAGGCGGGGAGGGTGAGACC
6	mireap	mature-3p	54323462	54323483	.	+	.	ID=ssc-m0459-3p;Parent=ssc-m0459;Count=3;Seq=CCCTGACCTTGCCCCGCCCCCA
6	mireap	precursor	56744732	56744816	.	+	.	ID=ssc-m0460;Count=10;mfe=-31.60
6	mireap	mature-5p	56744742	56744761	.	+	.	ID=ssc-m0460-5p;Parent=ssc-m0460;Count=10;Seq=TCTACAGTGGCTGTGGCTCA
6	mireap	precursor	57928966	57929047	.	+	.	ID=ssc-m0461;Count=3;mfe=-42.40
6	mireap	mature-3p	57929017	57929037	.	+	.	ID=ssc-m0461-3p;Parent=ssc-m0461;Count=3;Seq=TGCGGAGCTGGTCCCGGGAGA
6	mireap	precursor	58064300	58064378	.	+	.	ID=ssc-m0462;Count=126139;mfe=-34.90
6	mireap	mature-5p	58064310	58064331	.	+	.	ID=ssc-m0462-5p;Parent=ssc-m0462;Count=1619;Seq=CATCTTACTGGGCAGCATTGGA
6	mireap	mature-3p	58064346	58064368	.	+	.	ID=ssc-m0462-3p;Parent=ssc-m0462;Count=124505;Seq=TAATACTGCCTGGTAATGATGAC
6	mireap	precursor	64819484	64819560	.	+	.	ID=ssc-m0463;Count=6;mfe=-36.40
6	mireap	mature-5p	64819494	64819515	.	+	.	ID=ssc-m0463-5p;Parent=ssc-m0463;Count=6;Seq=CCCTTCGCACACGTGTGTTCTG
6	mireap	precursor	65951456	65951542	.	+	.	ID=ssc-m0464;Count=8;mfe=-30.80
6	mireap	mature-5p	65951466	65951488	.	+	.	ID=ssc-m0464-5p;Parent=ssc-m0464;Count=8;Seq=TCTTGGGGACAGCCTGGAACTCA
6	mireap	precursor	66411680	66411755	.	+	.	ID=ssc-m0465;Count=11;mfe=-26.20
6	mireap	mature-5p	66411690	66411711	.	+	.	ID=ssc-m0465-5p;Parent=ssc-m0465;Count=4;Seq=AAGAGGGAGGAAAGAGCAGACA
6	mireap	mature-3p	66411725	66411745	.	+	.	ID=ssc-m0465-3p;Parent=ssc-m0465;Count=7;Seq=TCCTCTTCTTCCCTCTGCAGA
6	mireap	precursor	72931225	72931307	.	+	.	ID=ssc-m0466;Count=3;mfe=-36.10
6	mireap	mature-3p	72931276	72931297	.	+	.	ID=ssc-m0466-3p;Parent=ssc-m0466;Count=3;Seq=TTGCTGTGGCTGTGGCATAGGC
6	mireap	precursor	79348519	79348589	.	+	.	ID=ssc-m0467;Count=31;mfe=-24.40
6	mireap	mature-5p	79348529	79348549	.	+	.	ID=ssc-m0467-5p;Parent=ssc-m0467;Count=30;Seq=ACCAACGTGGATACCCCGGGA
6	mireap	precursor	79349738	79349811	.	+	.	ID=ssc-m0468;Count=40;mfe=-28.80
6	mireap	mature-5p	79349748	79349769	.	+	.	ID=ssc-m0468-5p;Parent=ssc-m0468;Count=40;Seq=TTCCAACGTGGATACCCCGGGA
6	mireap	precursor	82017167	82017247	.	+	.	ID=ssc-m0469;Count=11;mfe=-37.20
6	mireap	mature-5p	82017177	82017198	.	+	.	ID=ssc-m0469-5p;Parent=ssc-m0469;Count=10;Seq=TGCCCGCACTCTTGGACAGAGC
6	mireap	mature-3p	82017216	82017237	.	+	.	ID=ssc-m0469-3p;Parent=ssc-m0469;Count=1;Seq=CAGCTCCGAGAAGGCGGGATGA
6	mireap	precursor	88942511	88942590	.	+	.	ID=ssc-m0470;Count=16;mfe=-29.50
6	mireap	mature-5p	88942521	88942542	.	+	.	ID=ssc-m0470-5p;Parent=ssc-m0470;Count=2;Seq=CGGCAAGGGCAGGAGGGATTCC
6	mireap	mature-3p	88942557	88942580	.	+	.	ID=ssc-m0470-3p;Parent=ssc-m0470;Count=14;Seq=CTTCCCTCACCCCCTTTGCCCATC
6	mireap	precursor	90813363	90813448	.	+	.	ID=ssc-m0471;Count=10;mfe=-21.80
6	mireap	mature-5p	90813373	90813393	.	+	.	ID=ssc-m0471-5p;Parent=ssc-m0471;Count=9;Seq=TGCGCAAGCTGGCTGTGAACA
6	mireap	mature-3p	90813420	90813438	.	+	.	ID=ssc-m0471-3p;Parent=ssc-m0471;Count=1;Seq=TTCATGCCCGGCTTCGCGC
6	mireap	precursor	99675026	99675122	.	+	.	ID=ssc-m0472;Count=3;mfe=-29.40
6	mireap	mature-3p	99675091	99675112	.	+	.	ID=ssc-m0472-3p;Parent=ssc-m0472;Count=3;Seq=TTGCTGTGGCTGTGGTGTAGAC
6	mireap	precursor	121482375	121482449	.	+	.	ID=ssc-m0473;Count=7;mfe=-36.10
6	mireap	mature-3p	121482420	121482439	.	+	.	ID=ssc-m0473-3p;Parent=ssc-m0473;Count=7;Seq=CTGTGACTGTGGCCTAGGCC
6	mireap	precursor	141494138	141494213	.	+	.	ID=ssc-m0474;Count=3;mfe=-24.20
6	mireap	mature-5p	141494148	141494170	.	+	.	ID=ssc-m0474-5p;Parent=ssc-m0474;Count=3;Seq=TCAGATCAGAGCTGCAGCTGCTG
6	mireap	precursor	142941030	142941121	.	+	.	ID=ssc-m0475;Count=3;mfe=-32.80
6	mireap	mature-3p	142941091	142941111	.	+	.	ID=ssc-m0475-3p;Parent=ssc-m0475;Count=3;Seq=TAGCCTGGGAACTTCCATATG
6	mireap	precursor	148078018	148078099	.	+	.	ID=ssc-m0476;Count=17;mfe=-47.90
6	mireap	mature-3p	148078068	148078089	.	+	.	ID=ssc-m0476-3p;Parent=ssc-m0476;Count=17;Seq=TGTGACTGTGGCGTACGCCGGC
6	mireap	precursor	154077920	154077997	.	+	.	ID=ssc-m0477;Count=8;mfe=-40.40
6	mireap	mature-3p	154077967	154077987	.	+	.	ID=ssc-m0477-3p;Parent=ssc-m0477;Count=8;Seq=GATCCCGCTCTGCTCTTCACA
6	mireap	precursor	4245072	4245152	.	-	.	ID=ssc-m0478;Count=129;mfe=-45.80
6	mireap	mature-3p	4245082	4245102	.	-	.	ID=ssc-m0478-3p;Parent=ssc-m0478;Count=129;Seq=TCTGGCTGTGGTGTAGACCGT
6	mireap	precursor	4257669	4257761	.	-	.	ID=ssc-m0479;Count=18;mfe=-36.80
6	mireap	mature-3p	4257679	4257701	.	-	.	ID=ssc-m0479-3p;Parent=ssc-m0479;Count=18;Seq=TTTGCAGTGTGCTGAAACCTCGG
6	mireap	precursor	4684393	4684487	.	-	.	ID=ssc-m0480;Count=5;mfe=-41.80
6	mireap	mature-5p	4684455	4684477	.	-	.	ID=ssc-m0480-5p;Parent=ssc-m0480;Count=5;Seq=CTCACACCCGGCATGACTCATGG
6	mireap	precursor	43742482	43742578	.	-	.	ID=ssc-m0481;Count=19;mfe=-29.60
6	mireap	mature-3p	43742492	43742513	.	-	.	ID=ssc-m0481-3p;Parent=ssc-m0481;Count=17;Seq=AGGGATGATGAGGATGCTGAGA
6	mireap	precursor	45544988	45545066	.	-	.	ID=ssc-m0482;Count=3;mfe=-33.70
6	mireap	mature-5p	45545036	45545056	.	-	.	ID=ssc-m0482-5p;Parent=ssc-m0482;Count=3;Seq=TCCAGGGTGGAAAAGAGCTTG
6	mireap	precursor	48038501	48038567	.	-	.	ID=ssc-m0483;Count=3;mfe=-19.20
6	mireap	mature-5p	48038538	48038557	.	-	.	ID=ssc-m0483-5p;Parent=ssc-m0483;Count=3;Seq=CTGTCTGTCTGTCTGTCCCA
6	mireap	precursor	50309880	50309958	.	-	.	ID=ssc-m0484;Count=7;mfe=-37.30
6	mireap	mature-3p	50309890	50309910	.	-	.	ID=ssc-m0484-3p;Parent=ssc-m0484;Count=7;Seq=CTGGTACAGGAATGGGGGGCA
6	mireap	precursor	50436487	50436571	.	-	.	ID=ssc-m0485;Count=8;mfe=-34.30
6	mireap	mature-5p	50436540	50436561	.	-	.	ID=ssc-m0485-5p;Parent=ssc-m0485;Count=1;Seq=CCAGCAGACTTCGTAGCAAACA
6	mireap	mature-3p	50436497	50436518	.	-	.	ID=ssc-m0485-3p;Parent=ssc-m0485;Count=7;Seq=TTCGCCGCGCAGCCTGCTGGGA
6	mireap	precursor	64167992	64168077	.	-	.	ID=ssc-m0486;Count=7;mfe=-42.00
6	mireap	mature-5p	64168045	64168067	.	-	.	ID=ssc-m0486-5p;Parent=ssc-m0486;Count=7;Seq=TGAGCTACAGCGGGAACTTCTGT
6	mireap	precursor	65301827	65301903	.	-	.	ID=ssc-m0487;Count=5;mfe=-26.00
6	mireap	mature-5p	65301872	65301893	.	-	.	ID=ssc-m0487-5p;Parent=ssc-m0487;Count=3;Seq=TCGGGAGCAGAACCTCACGTCA
6	mireap	mature-3p	65301837	65301854	.	-	.	ID=ssc-m0487-3p;Parent=ssc-m0487;Count=2;Seq=TGACTGGGTTCTGTCCCC
6	mireap	precursor	69082337	69082397	.	-	.	ID=ssc-m0488;Count=3;mfe=-18.20
6	mireap	mature-5p	69082367	69082387	.	-	.	ID=ssc-m0488-5p;Parent=ssc-m0488;Count=3;Seq=AGGCTGTAAATGTGGGAGCTG
6	mireap	precursor	77760546	77760632	.	-	.	ID=ssc-m0489;Count=16;mfe=-42.10
6	mireap	mature-5p	77760603	77760622	.	-	.	ID=ssc-m0489-5p;Parent=ssc-m0489;Count=4;Seq=GCTGTTGGGAGCGGAGGCTG
6	mireap	precursor	88772077	88772152	.	-	.	ID=ssc-m0490;Count=4;mfe=-26.20
6	mireap	mature-5p	88772122	88772142	.	-	.	ID=ssc-m0490-5p;Parent=ssc-m0490;Count=4;Seq=AGAGATTGTCCTGATGCTTTC
6	mireap	precursor	90797484	90797565	.	-	.	ID=ssc-m0491;Count=7;mfe=-48.00
6	mireap	mature-5p	90797534	90797555	.	-	.	ID=ssc-m0491-5p;Parent=ssc-m0491;Count=7;Seq=AGAGACAGGCGGCTGTAACTCC
6	mireap	precursor	91660646	91660735	.	-	.	ID=ssc-m0492;Count=8;mfe=-22.80
6	mireap	mature-5p	91660700	91660721	.	-	.	ID=ssc-m0492-5p;Parent=ssc-m0492;Count=1;Seq=TGGAAGGAGTGGATGGTACTTG
6	mireap	mature-3p	91660656	91660679	.	-	.	ID=ssc-m0492-3p;Parent=ssc-m0492;Count=6;Seq=AACGTGGAGTCTTCTCTGAAGATA
6	mireap	precursor	152325079	152325167	.	-	.	ID=ssc-m0493;Count=9;mfe=-22.60
6	mireap	mature-3p	152325089	152325109	.	-	.	ID=ssc-m0493-3p;Parent=ssc-m0493;Count=3;Seq=CAGGACTACCTAATAGCTATT
7	mireap	precursor	4883370	4883460	.	+	.	ID=ssc-m0494;Count=24;mfe=-27.20
7	mireap	mature-3p	4883430	4883450	.	+	.	ID=ssc-m0494-3p;Parent=ssc-m0494;Count=24;Seq=GAGGCATGATGTGATCTGACT
7	mireap	precursor	7822553	7822624	.	+	.	ID=ssc-m0495;Count=3;mfe=-31.10
7	mireap	mature-5p	7822563	7822582	.	+	.	ID=ssc-m0495-5p;Parent=ssc-m0495;Count=3;Seq=CTGGCGTTGCTGTGGCTGTG
7	mireap	precursor	10048663	10048752	.	+	.	ID=ssc-m0496;Count=13;mfe=-38.60
7	mireap	mature-3p	10048723	10048742	.	+	.	ID=ssc-m0496-3p;Parent=ssc-m0496;Count=12;Seq=CTCAGATGCGGGATGGAACG
7	mireap	precursor	22266451	22266523	.	+	.	ID=ssc-m0497;Count=18;mfe=-46.90
7	mireap	mature-5p	22266461	22266482	.	+	.	ID=ssc-m0497-5p;Parent=ssc-m0497;Count=16;Seq=TACGTGCTAGTTCTGTACTGGG
7	mireap	mature-3p	22266494	22266513	.	+	.	ID=ssc-m0497-3p;Parent=ssc-m0497;Count=1;Seq=CCCAGTACAGAACTAGCACG
7	mireap	precursor	26905679	26905758	.	+	.	ID=ssc-m0498;Count=4;mfe=-40.60
7	mireap	mature-5p	26905689	26905709	.	+	.	ID=ssc-m0498-5p;Parent=ssc-m0498;Count=3;Seq=CTTCCAGCAAGGAGTCTCAGA
7	mireap	mature-3p	26905727	26905748	.	+	.	ID=ssc-m0498-3p;Parent=ssc-m0498;Count=1;Seq=TGGTGTCTTCATTGCTGGATCT
7	mireap	precursor	28355173	28355249	.	+	.	ID=ssc-m0499;Count=41;mfe=-21.30
7	mireap	mature-5p	28355183	28355203	.	+	.	ID=ssc-m0499-5p;Parent=ssc-m0499;Count=41;Seq=GGTCAGTGATGGAACCTGAGT
7	mireap	precursor	28587963	28588037	.	+	.	ID=ssc-m0500;Count=15;mfe=-21.30
7	mireap	mature-5p	28587973	28587992	.	+	.	ID=ssc-m0500-5p;Parent=ssc-m0500;Count=15;Seq=GTCAGTGATGGAACCTGAGT
7	mireap	precursor	34146281	34146359	.	+	.	ID=ssc-m0501;Count=4;mfe=-35.90
7	mireap	mature-5p	34146291	34146311	.	+	.	ID=ssc-m0501-5p;Parent=ssc-m0501;Count=4;Seq=TGCAGGTGGAGCCCAGGGGAA
7	mireap	precursor	35452812	35452896	.	+	.	ID=ssc-m0502;Count=4;mfe=-22.40
7	mireap	mature-3p	35452866	35452886	.	+	.	ID=ssc-m0502-3p;Parent=ssc-m0502;Count=4;Seq=ACTGAGCCATGACGGGAACTC
7	mireap	precursor	35454961	35455033	.	+	.	ID=ssc-m0503;Count=5;mfe=-19.40
7	mireap	mature-5p	35454971	35454990	.	+	.	ID=ssc-m0503-5p;Parent=ssc-m0503;Count=5;Seq=CGGAGCTGTAGCCACCGGCC
7	mireap	precursor	37088381	37088445	.	+	.	ID=ssc-m0504;Count=27;mfe=-19.00
7	mireap	mature-5p	37088391	37088408	.	+	.	ID=ssc-m0504-5p;Parent=ssc-m0504;Count=1;Seq=AGTTCATCGGAGTGACGC
7	mireap	mature-3p	37088414	37088435	.	+	.	ID=ssc-m0504-3p;Parent=ssc-m0504;Count=26;Seq=TGTCATGCTGGGGAGTGTAGTG
7	mireap	precursor	39611519	39611609	.	+	.	ID=ssc-m0505;Count=265;mfe=-39.30
7	mireap	mature-3p	39611578	39611599	.	+	.	ID=ssc-m0505-3p;Parent=ssc-m0505;Count=265;Seq=TTTTTTGCTGGAACATTTCTGG
7	mireap	precursor	40365159	40365238	.	+	.	ID=ssc-m0506;Count=5;mfe=-36.80
7	mireap	mature-3p	40365207	40365228	.	+	.	ID=ssc-m0506-3p;Parent=ssc-m0506;Count=5;Seq=CGGGACACGCACCCTCTGCAGT
7	mireap	precursor	42597164	42597240	.	+	.	ID=ssc-m0507;Count=4;mfe=-37.70
7	mireap	mature-5p	42597174	42597194	.	+	.	ID=ssc-m0507-5p;Parent=ssc-m0507;Count=4;Seq=TGTGTGATCGTGGCTGACACA
7	mireap	precursor	43704056	43704124	.	+	.	ID=ssc-m0508;Count=3;mfe=-21.90
7	mireap	mature-5p	43704066	43704086	.	+	.	ID=ssc-m0508-5p;Parent=ssc-m0508;Count=3;Seq=ATGAGATGCAGAGCTTGGATG
7	mireap	precursor	46772642	46772720	.	+	.	ID=ssc-m0509;Count=5;mfe=-19.20
7	mireap	mature-5p	46772652	46772673	.	+	.	ID=ssc-m0509-5p;Parent=ssc-m0509;Count=5;Seq=TTTGGACACTAACATGCTGATT
7	mireap	precursor	46842435	46842517	.	+	.	ID=ssc-m0510;Count=3;mfe=-25.60
7	mireap	mature-3p	46842486	46842507	.	+	.	ID=ssc-m0510-3p;Parent=ssc-m0510;Count=3;Seq=CGGATTCGTTAACCACTGCGCC
7	mireap	precursor	48615841	48615923	.	+	.	ID=ssc-m0511;Count=5;mfe=-23.90
7	mireap	mature-3p	48615893	48615913	.	+	.	ID=ssc-m0511-3p;Parent=ssc-m0511;Count=5;Seq=CTGGCATTGCCATGAGCTGTG
7	mireap	precursor	49920582	49920661	.	+	.	ID=ssc-m0512;Count=6;mfe=-26.80
7	mireap	mature-5p	49920592	49920613	.	+	.	ID=ssc-m0512-5p;Parent=ssc-m0512;Count=6;Seq=TGGTGTAGATCACAGACGCAGC
7	mireap	precursor	55687371	55687451	.	+	.	ID=ssc-m0513;Count=39;mfe=-29.40
7	mireap	mature-5p	55687381	55687401	.	+	.	ID=ssc-m0513-5p;Parent=ssc-m0513;Count=32;Seq=TCTGGTTCTGTGACCCTGCCT
7	mireap	mature-3p	55687420	55687441	.	+	.	ID=ssc-m0513-3p;Parent=ssc-m0513;Count=7;Seq=TAAGAGCATCTGAACCAGGGGT
7	mireap	precursor	58090234	58090321	.	+	.	ID=ssc-m0514;Count=5;mfe=-35.40
7	mireap	mature-5p	58090244	58090263	.	+	.	ID=ssc-m0514-5p;Parent=ssc-m0514;Count=1;Seq=CGGGAGTAGGAGAGCGACTT
7	mireap	mature-3p	58090291	58090311	.	+	.	ID=ssc-m0514-3p;Parent=ssc-m0514;Count=3;Seq=GCGCGTGGGCTCTGACCTCGG
7	mireap	precursor	58201170	58201248	.	+	.	ID=ssc-m0515;Count=4;mfe=-32.10
7	mireap	mature-5p	58201180	58201199	.	+	.	ID=ssc-m0515-5p;Parent=ssc-m0515;Count=4;Seq=CGGCGTTGCTGTGAGCTGTG
7	mireap	precursor	59924192	59924273	.	+	.	ID=ssc-m0516;Count=127;mfe=-37.40
7	mireap	mature-3p	59924243	59924263	.	+	.	ID=ssc-m0516-3p;Parent=ssc-m0516;Count=126;Seq=TAAAGCTAGATAACCGAAAGT
7	mireap	precursor	62850713	62850793	.	+	.	ID=ssc-m0517;Count=4;mfe=-26.90
7	mireap	mature-5p	62850723	62850745	.	+	.	ID=ssc-m0517-5p;Parent=ssc-m0517;Count=4;Seq=TAGAGGGAGGGAAAGAGAAGAGG
7	mireap	precursor	64448878	64448958	.	+	.	ID=ssc-m0518;Count=4;mfe=-29.30
7	mireap	mature-3p	64448926	64448948	.	+	.	ID=ssc-m0518-3p;Parent=ssc-m0518;Count=4;Seq=TGCATCTGGAGGTCACTGACAGT
7	mireap	precursor	65207089	65207161	.	+	.	ID=ssc-m0519;Count=4;mfe=-19.30
7	mireap	mature-5p	65207099	65207120	.	+	.	ID=ssc-m0519-5p;Parent=ssc-m0519;Count=3;Seq=ACTTAGTTTCAGGTTGTGAATT
7	mireap	precursor	67901062	67901147	.	+	.	ID=ssc-m0520;Count=8;mfe=-59.00
7	mireap	mature-5p	67901072	67901093	.	+	.	ID=ssc-m0520-5p;Parent=ssc-m0520;Count=2;Seq=AGTCTTGATTCTCTGTTTTGTT
7	mireap	mature-3p	67901117	67901137	.	+	.	ID=ssc-m0520-3p;Parent=ssc-m0520;Count=6;Seq=CAAAACAGAGAATCAAGACTG
7	mireap	precursor	80724576	80724659	.	+	.	ID=ssc-m0521;Count=3;mfe=-33.90
7	mireap	mature-3p	80724627	80724649	.	+	.	ID=ssc-m0521-3p;Parent=ssc-m0521;Count=3;Seq=TGTGGCTGTGGCCTAGGCTGGCA
7	mireap	precursor	81547135	81547206	.	+	.	ID=ssc-m0522;Count=54;mfe=-23.30
7	mireap	mature-5p	81547145	81547165	.	+	.	ID=ssc-m0522-5p;Parent=ssc-m0522;Count=54;Seq=ACTGGACTTGGAATCAGAAGG
7	mireap	precursor	83112589	83112675	.	+	.	ID=ssc-m0523;Count=13;mfe=-20.20
7	mireap	mature-3p	83112645	83112665	.	+	.	ID=ssc-m0523-3p;Parent=ssc-m0523;Count=13;Seq=CCTCGATGATGAGTTGCCATG
7	mireap	precursor	94582623	94582708	.	+	.	ID=ssc-m0524;Count=6;mfe=-33.20
7	mireap	mature-5p	94582633	94582654	.	+	.	ID=ssc-m0524-5p;Parent=ssc-m0524;Count=6;Seq=CAGTGTAGTCTGTGGATTCCTG
7	mireap	precursor	97192095	97192181	.	+	.	ID=ssc-m0525;Count=23;mfe=-64.80
7	mireap	mature-5p	97192105	97192126	.	+	.	ID=ssc-m0525-5p;Parent=ssc-m0525;Count=15;Seq=TGATGCCTGGCATTTTGTGTGT
7	mireap	mature-3p	97192150	97192171	.	+	.	ID=ssc-m0525-3p;Parent=ssc-m0525;Count=8;Seq=ACACAAAATGCCAGGCATCAGG
7	mireap	precursor	103862060	103862157	.	+	.	ID=ssc-m0526;Count=5;mfe=-23.60
7	mireap	mature-3p	103862125	103862147	.	+	.	ID=ssc-m0526-3p;Parent=ssc-m0526;Count=4;Seq=ACAGATCATCGGGATTTCAAAAG
7	mireap	precursor	103964468	103964554	.	+	.	ID=ssc-m0527;Count=5;mfe=-27.60
7	mireap	mature-5p	103964478	103964497	.	+	.	ID=ssc-m0527-5p;Parent=ssc-m0527;Count=5;Seq=ATGAGGTTGTGGGTTCGATC
7	mireap	precursor	118461243	118461317	.	+	.	ID=ssc-m0528;Count=8;mfe=-51.50
7	mireap	mature-5p	118461253	118461274	.	+	.	ID=ssc-m0528-5p;Parent=ssc-m0528;Count=1;Seq=TGGAATATTCCTCAGCCACAAG
7	mireap	mature-3p	118461286	118461307	.	+	.	ID=ssc-m0528-3p;Parent=ssc-m0528;Count=7;Seq=TGTGGCTGAGGAATATTCCTTT
7	mireap	precursor	121505317	121505385	.	+	.	ID=ssc-m0529;Count=10;mfe=-19.60
7	mireap	mature-5p	121505327	121505348	.	+	.	ID=ssc-m0529-5p;Parent=ssc-m0529;Count=10;Seq=TCCCTGTGGTCTAGTGGTTAGA
7	mireap	precursor	132079196	132079273	.	+	.	ID=ssc-m0530;Count=576;mfe=-41.80
7	mireap	mature-3p	132079242	132079263	.	+	.	ID=ssc-m0530-3p;Parent=ssc-m0530;Count=576;Seq=CATCATCGTCTCAAATGAGTCT
7	mireap	precursor	132097568	132097651	.	+	.	ID=ssc-m0531;Count=12;mfe=-37.30
7	mireap	mature-5p	132097578	132097598	.	+	.	ID=ssc-m0531-5p;Parent=ssc-m0531;Count=3;Seq=TGTCTTGCAGGCCGTCATGCA
7	mireap	mature-3p	132097618	132097641	.	+	.	ID=ssc-m0531-3p;Parent=ssc-m0531;Count=9;Seq=TTGCAGGTCGTCTTGCAGGGCTTC
7	mireap	precursor	132099561	132099634	.	+	.	ID=ssc-m0532;Count=269;mfe=-37.50
7	mireap	mature-5p	132099571	132099593	.	+	.	ID=ssc-m0532-5p;Parent=ssc-m0532;Count=269;Seq=CTGAAGCTCAGAGGGCTCTGATT
7	mireap	precursor	134475430	134475503	.	+	.	ID=ssc-m0533;Count=3;mfe=-23.70
7	mireap	mature-3p	134475474	134475493	.	+	.	ID=ssc-m0533-3p;Parent=ssc-m0533;Count=3;Seq=TCCGACTGGGAACCATGAGG
7	mireap	precursor	4037102	4037189	.	-	.	ID=ssc-m0534;Count=30;mfe=-56.80
7	mireap	mature-5p	4037159	4037179	.	-	.	ID=ssc-m0534-5p;Parent=ssc-m0534;Count=2;Seq=GTGGGTGCTCGATGCTAGATG
7	mireap	mature-3p	4037112	4037132	.	-	.	ID=ssc-m0534-3p;Parent=ssc-m0534;Count=28;Seq=TCTAGCATCGAGCACCCGCCT
7	mireap	precursor	23063216	23063290	.	-	.	ID=ssc-m0535;Count=3;mfe=-38.40
7	mireap	mature-3p	23063226	23063246	.	-	.	ID=ssc-m0535-3p;Parent=ssc-m0535;Count=3;Seq=TTTCGGGTCCGGAAGCGAAGC
7	mireap	precursor	24686883	24686961	.	-	.	ID=ssc-m0536;Count=4;mfe=-44.30
7	mireap	mature-5p	24686931	24686951	.	-	.	ID=ssc-m0536-5p;Parent=ssc-m0536;Count=4;Seq=CCACGGGGAAGGTGCGACTCT
7	mireap	precursor	27738378	27738464	.	-	.	ID=ssc-m0537;Count=4;mfe=-46.10
7	mireap	mature-3p	27738388	27738408	.	-	.	ID=ssc-m0537-3p;Parent=ssc-m0537;Count=4;Seq=TCACTGCCCTCCACCCTGGTC
7	mireap	precursor	27757655	27757736	.	-	.	ID=ssc-m0538;Count=9;mfe=-30.70
7	mireap	mature-5p	27757704	27757726	.	-	.	ID=ssc-m0538-5p;Parent=ssc-m0538;Count=7;Seq=CCGCTGGGAGTAGAGCAGCCAAG
7	mireap	mature-3p	27757665	27757685	.	-	.	ID=ssc-m0538-3p;Parent=ssc-m0538;Count=2;Seq=TGGCTTCTCTGACCCGGCCCA
7	mireap	precursor	29016160	29016236	.	-	.	ID=ssc-m0539;Count=6;mfe=-35.30
7	mireap	mature-3p	29016170	29016191	.	-	.	ID=ssc-m0539-3p;Parent=ssc-m0539;Count=6;Seq=GTGGCTCTGAAGATTCATAACA
7	mireap	precursor	29280035	29280135	.	-	.	ID=ssc-m0540;Count=4;mfe=-28.90
7	mireap	mature-5p	29280102	29280125	.	-	.	ID=ssc-m0540-5p;Parent=ssc-m0540;Count=4;Seq=CCTGAGAAGCTGGGGAAATGGCAC
7	mireap	precursor	35368954	35369039	.	-	.	ID=ssc-m0541;Count=5;mfe=-32.90
7	mireap	mature-5p	35369007	35369029	.	-	.	ID=ssc-m0541-5p;Parent=ssc-m0541;Count=4;Seq=TAAGGATCAAGTGTCGTCACTGT
7	mireap	mature-3p	35368964	35368987	.	-	.	ID=ssc-m0541-3p;Parent=ssc-m0541;Count=1;Seq=TGTGGCGCAGTTTCGATCCCTAGC
7	mireap	precursor	41911304	41911381	.	-	.	ID=ssc-m0542;Count=5;mfe=-35.50
7	mireap	mature-5p	41911352	41911371	.	-	.	ID=ssc-m0542-5p;Parent=ssc-m0542;Count=5;Seq=TCAGCCTGCTGGTTCTACTG
7	mireap	precursor	44942512	44942601	.	-	.	ID=ssc-m0543;Count=4;mfe=-35.70
7	mireap	mature-3p	44942522	44942542	.	-	.	ID=ssc-m0543-3p;Parent=ssc-m0543;Count=4;Seq=GAGAACTGTGCCTCTGCTGAG
7	mireap	precursor	64052369	64052460	.	-	.	ID=ssc-m0544;Count=16;mfe=-49.40
7	mireap	mature-5p	64052428	64052450	.	-	.	ID=ssc-m0544-5p;Parent=ssc-m0544;Count=16;Seq=TGCTGTAATTTACTCTCACCAGT
7	mireap	precursor	64874145	64874219	.	-	.	ID=ssc-m0545;Count=5;mfe=-39.00
7	mireap	mature-5p	64874188	64874209	.	-	.	ID=ssc-m0545-5p;Parent=ssc-m0545;Count=5;Seq=AAGATCATAGAGGTAAAGTTGT
7	mireap	precursor	65639754	65639851	.	-	.	ID=ssc-m0546;Count=3;mfe=-37.80
7	mireap	mature-3p	65639764	65639784	.	-	.	ID=ssc-m0546-3p;Parent=ssc-m0546;Count=3;Seq=GCCGGATTGAAAGCAGTGGCT
7	mireap	precursor	69400031	69400102	.	-	.	ID=ssc-m0547;Count=3;mfe=-40.60
7	mireap	mature-3p	69400041	69400062	.	-	.	ID=ssc-m0547-3p;Parent=ssc-m0547;Count=3;Seq=AGACAGAAAGTAGAATGGTGCC
7	mireap	precursor	129877685	129877775	.	-	.	ID=ssc-m0548;Count=3;mfe=-38.90
7	mireap	mature-3p	129877695	129877718	.	-	.	ID=ssc-m0548-3p;Parent=ssc-m0548;Count=3;Seq=TTTGATCTCTAGCCTGGGCGCTTA
7	mireap	precursor	132109829	132109915	.	-	.	ID=ssc-m0549;Count=5;mfe=-25.40
7	mireap	mature-5p	132109883	132109905	.	-	.	ID=ssc-m0549-5p;Parent=ssc-m0549;Count=5;Seq=ATCAATGATGACGGTTGGTGGAG
8	mireap	precursor	4005393	4005465	.	+	.	ID=ssc-m0550;Count=82;mfe=-41.70
8	mireap	mature-5p	4005403	4005424	.	+	.	ID=ssc-m0550-5p;Parent=ssc-m0550;Count=82;Seq=TTGCGGGGCACGTAGCGTGTGT
8	mireap	precursor	25612098	25612177	.	+	.	ID=ssc-m0551;Count=50;mfe=-26.00
8	mireap	mature-3p	25612145	25612167	.	+	.	ID=ssc-m0551-3p;Parent=ssc-m0551;Count=50;Seq=TGGCCTGGGAACTTCCATATGCC
8	mireap	precursor	40825329	40825422	.	+	.	ID=ssc-m0552;Count=3;mfe=-41.30
8	mireap	mature-5p	40825339	40825360	.	+	.	ID=ssc-m0552-5p;Parent=ssc-m0552;Count=3;Seq=GACGTGGCTCAGATCTGGCATT
8	mireap	precursor	41758389	41758473	.	+	.	ID=ssc-m0553;Count=5;mfe=-36.70
8	mireap	mature-5p	41758399	41758420	.	+	.	ID=ssc-m0553-5p;Parent=ssc-m0553;Count=4;Seq=GTCCCCTCGAGCTTTGCCCGTC
8	mireap	mature-3p	41758442	41758463	.	+	.	ID=ssc-m0553-3p;Parent=ssc-m0553;Count=1;Seq=GGCCAGAACGCAGGGGTAGAGC
8	mireap	precursor	41758491	41758561	.	+	.	ID=ssc-m0554;Count=11;mfe=-35.40
8	mireap	mature-5p	41758501	41758522	.	+	.	ID=ssc-m0554-5p;Parent=ssc-m0554;Count=10;Seq=CGTCCCGGGGCCGCGCGAGGCA
8	mireap	precursor	41758979	41759060	.	+	.	ID=ssc-m0555;Count=12;mfe=-26.10
8	mireap	mature-5p	41758989	41759008	.	+	.	ID=ssc-m0555-5p;Parent=ssc-m0555;Count=12;Seq=CACCCTTTCCTGTGCCCTTT
8	mireap	precursor	43560529	43560606	.	+	.	ID=ssc-m0556;Count=9;mfe=-39.80
8	mireap	mature-5p	43560539	43560560	.	+	.	ID=ssc-m0556-5p;Parent=ssc-m0556;Count=9;Seq=ATTTGATTATCGCTGAATGAAT
8	mireap	precursor	64383200	64383284	.	+	.	ID=ssc-m0557;Count=38;mfe=-30.90
8	mireap	mature-5p	64383210	64383233	.	+	.	ID=ssc-m0557-5p;Parent=ssc-m0557;Count=38;Seq=GTTGCTTCTACAGTGGCTGTGGCT
8	mireap	precursor	74946553	74946631	.	+	.	ID=ssc-m0558;Count=4;mfe=-32.00
8	mireap	mature-3p	74946602	74946621	.	+	.	ID=ssc-m0558-3p;Parent=ssc-m0558;Count=4;Seq=TGTGGCTGTGGCCTAGGCTG
8	mireap	precursor	92941534	92941630	.	+	.	ID=ssc-m0559;Count=3;mfe=-23.80
8	mireap	mature-3p	92941601	92941620	.	+	.	ID=ssc-m0559-3p;Parent=ssc-m0559;Count=3;Seq=TGAGTGTGTGTGTGTGAGTT
8	mireap	precursor	104573699	104573781	.	+	.	ID=ssc-m0560;Count=5;mfe=-35.20
8	mireap	mature-5p	104573709	104573728	.	+	.	ID=ssc-m0560-5p;Parent=ssc-m0560;Count=5;Seq=CATTGCCGTGAGCTGTGGTG
8	mireap	precursor	136595102	136595182	.	+	.	ID=ssc-m0561;Count=3;mfe=-33.10
8	mireap	mature-3p	136595152	136595172	.	+	.	ID=ssc-m0561-3p;Parent=ssc-m0561;Count=3;Seq=GCTGTGTCTGTGGCGTAGACT
8	mireap	precursor	917984	918076	.	-	.	ID=ssc-m0562;Count=9;mfe=-49.50
8	mireap	mature-5p	918045	918066	.	-	.	ID=ssc-m0562-5p;Parent=ssc-m0562;Count=9;Seq=TGACCCCGGACTGGTGGTGGCG
8	mireap	precursor	8772809	8772886	.	-	.	ID=ssc-m0563;Count=5;mfe=-34.80
8	mireap	mature-5p	8772855	8772876	.	-	.	ID=ssc-m0563-5p;Parent=ssc-m0563;Count=5;Seq=CAGCAATTTATTTTCCAGTGAT
8	mireap	precursor	19991520	19991605	.	-	.	ID=ssc-m0564;Count=3;mfe=-31.20
8	mireap	mature-3p	19991530	19991553	.	-	.	ID=ssc-m0564-3p;Parent=ssc-m0564;Count=3;Seq=TAGGAACCATGACTAGGAACCATG
8	mireap	precursor	26612829	26612919	.	-	.	ID=ssc-m0565;Count=4;mfe=-35.10
8	mireap	mature-3p	26612839	26612859	.	-	.	ID=ssc-m0565-3p;Parent=ssc-m0565;Count=4;Seq=TGTGTCTGTGGCCTAGGCTGA
8	mireap	precursor	50075057	50075119	.	-	.	ID=ssc-m0566;Count=15;mfe=-28.80
8	mireap	mature-5p	50075090	50075109	.	-	.	ID=ssc-m0566-5p;Parent=ssc-m0566;Count=15;Seq=GCTTTTCGCGGACTGAAGCG
8	mireap	precursor	93133848	93133922	.	-	.	ID=ssc-m0567;Count=16;mfe=-25.70
8	mireap	mature-5p	93133892	93133912	.	-	.	ID=ssc-m0567-5p;Parent=ssc-m0567;Count=10;Seq=ACTCCTGTCCCTGAGTCAGTT
8	mireap	mature-3p	93133858	93133880	.	-	.	ID=ssc-m0567-3p;Parent=ssc-m0567;Count=6;Seq=CTGACACAGGTGGACAGTAGGGA
8	mireap	precursor	112216545	112216614	.	-	.	ID=ssc-m0568;Count=4;mfe=-28.00
8	mireap	mature-5p	112216583	112216604	.	-	.	ID=ssc-m0568-5p;Parent=ssc-m0568;Count=3;Seq=CTCGGTTACGGTGGCAGCTGTT
8	mireap	mature-3p	112216555	112216574	.	-	.	ID=ssc-m0568-3p;Parent=ssc-m0568;Count=1;Seq=AGCTTGGTGTCGACCTGAGG
8	mireap	precursor	122371904	122371984	.	-	.	ID=ssc-m0569;Count=2115;mfe=-40.30
8	mireap	mature-3p	122371914	122371935	.	-	.	ID=ssc-m0569-3p;Parent=ssc-m0569;Count=2115;Seq=TCTGTGAACTAGAAACCTCTGG
8	mireap	precursor	137797636	137797715	.	-	.	ID=ssc-m0570;Count=5;mfe=-34.60
8	mireap	mature-5p	137797685	137797705	.	-	.	ID=ssc-m0570-5p;Parent=ssc-m0570;Count=5;Seq=GTGGATTCACTCAACTTGGGT
9	mireap	precursor	7558703	7558798	.	+	.	ID=ssc-m0571;Count=15;mfe=-36.10
9	mireap	mature-3p	7558767	7558788	.	+	.	ID=ssc-m0571-3p;Parent=ssc-m0571;Count=15;Seq=TCTCCCACCCTTGCTGCCTGCA
9	mireap	precursor	43138093	43138183	.	+	.	ID=ssc-m0572;Count=5;mfe=-41.60
9	mireap	mature-3p	43138153	43138173	.	+	.	ID=ssc-m0572-3p;Parent=ssc-m0572;Count=4;Seq=CTTCGGCTACGCACTGAGCAG
9	mireap	precursor	52211970	52212042	.	+	.	ID=ssc-m0573;Count=374;mfe=-24.80
9	mireap	mature-3p	52212009	52212032	.	+	.	ID=ssc-m0573-3p;Parent=ssc-m0573;Count=374;Seq=TGGTGGTCTAGTGGTTAGGATTCG
9	mireap	precursor	72461640	72461725	.	+	.	ID=ssc-m0574;Count=3;mfe=-44.80
9	mireap	mature-3p	72461694	72461715	.	+	.	ID=ssc-m0574-3p;Parent=ssc-m0574;Count=3;Seq=TGTAGGGCTAAAAGCCATGGGC
9	mireap	precursor	85226913	85226989	.	+	.	ID=ssc-m0575;Count=22;mfe=-35.60
9	mireap	mature-3p	85226959	85226979	.	+	.	ID=ssc-m0575-3p;Parent=ssc-m0575;Count=22;Seq=TCGATACAGAGGACTGACTGT
9	mireap	precursor	85746125	85746205	.	+	.	ID=ssc-m0576;Count=7;mfe=-24.10
9	mireap	mature-5p	85746135	85746155	.	+	.	ID=ssc-m0576-5p;Parent=ssc-m0576;Count=7;Seq=AGAAGCAAGGATGTAGACTGT
9	mireap	precursor	110048230	110048318	.	+	.	ID=ssc-m0577;Count=5;mfe=-37.80
9	mireap	mature-3p	110048289	110048308	.	+	.	ID=ssc-m0577-3p;Parent=ssc-m0577;Count=5;Seq=CTGTGGTGTAGGCCTGCAGC
9	mireap	precursor	148162821	148162903	.	+	.	ID=ssc-m0578;Count=7;mfe=-37.90
9	mireap	mature-5p	148162831	148162852	.	+	.	ID=ssc-m0578-5p;Parent=ssc-m0578;Count=7;Seq=TCTCCTTGCGAGTCTCTGCTGC
9	mireap	precursor	148552438	148552519	.	+	.	ID=ssc-m0579;Count=59;mfe=-32.30
9	mireap	mature-5p	148552448	148552470	.	+	.	ID=ssc-m0579-5p;Parent=ssc-m0579;Count=57;Seq=CTGGTTTCACATGGTGGCTTAGA
9	mireap	precursor	148553002	148553080	.	+	.	ID=ssc-m0580;Count=628;mfe=-27.80
9	mireap	mature-5p	148553012	148553032	.	+	.	ID=ssc-m0580-5p;Parent=ssc-m0580;Count=628;Seq=TGACCGATTTCTCCTGGTGTT
9	mireap	precursor	950209	950287	.	-	.	ID=ssc-m0581;Count=147;mfe=-27.70
9	mireap	mature-5p	950258	950277	.	-	.	ID=ssc-m0581-5p;Parent=ssc-m0581;Count=147;Seq=CCCGAGACTAGAGTCACATC
9	mireap	precursor	7940507	7940590	.	-	.	ID=ssc-m0582;Count=7;mfe=-31.50
9	mireap	mature-3p	7940517	7940537	.	-	.	ID=ssc-m0582-3p;Parent=ssc-m0582;Count=7;Seq=TCGTGCACAGATGTGGTCTCG
9	mireap	precursor	15120496	15120583	.	-	.	ID=ssc-m0583;Count=13;mfe=-24.70
9	mireap	mature-5p	15120552	15120573	.	-	.	ID=ssc-m0583-5p;Parent=ssc-m0583;Count=1;Seq=GTGTGATGTGGTAACTGCCCTC
9	mireap	mature-3p	15120506	15120528	.	-	.	ID=ssc-m0583-3p;Parent=ssc-m0583;Count=12;Seq=GGTGAATGACTTGCACATGAACG
9	mireap	precursor	22044882	22044975	.	-	.	ID=ssc-m0584;Count=8;mfe=-25.10
9	mireap	mature-3p	22044892	22044914	.	-	.	ID=ssc-m0584-3p;Parent=ssc-m0584;Count=8;Seq=ATTGGACACAGAATCCGTGTGAT
9	mireap	precursor	44166876	44166952	.	-	.	ID=ssc-m0585;Count=66;mfe=-28.40
9	mireap	mature-3p	44166886	44166906	.	-	.	ID=ssc-m0585-3p;Parent=ssc-m0585;Count=66;Seq=ATCACTAACCACACGGCCAGG
9	mireap	precursor	44167430	44167510	.	-	.	ID=ssc-m0586;Count=171;mfe=-31.10
9	mireap	mature-3p	44167440	44167461	.	-	.	ID=ssc-m0586-3p;Parent=ssc-m0586;Count=171;Seq=AATCACTAATTCCACTGCCATC
9	mireap	precursor	54334908	54334993	.	-	.	ID=ssc-m0587;Count=369;mfe=-36.50
9	mireap	mature-3p	54334918	54334939	.	-	.	ID=ssc-m0587-3p;Parent=ssc-m0587;Count=369;Seq=ACGGGTTAGGCTCTTGGGAGCT
9	mireap	precursor	54383381	54383467	.	-	.	ID=ssc-m0588;Count=26;mfe=-28.20
9	mireap	mature-3p	54383391	54383411	.	-	.	ID=ssc-m0588-3p;Parent=ssc-m0588;Count=25;Seq=CAAGCTTGTGTCTATAGGTAT
9	mireap	precursor	126099470	126099551	.	-	.	ID=ssc-m0589;Count=221;mfe=-52.00
9	mireap	mature-5p	126099520	126099541	.	-	.	ID=ssc-m0589-5p;Parent=ssc-m0589;Count=220;Seq=TGCCTGTCTACACTTGCTGTGC
9	mireap	precursor	130508341	130508419	.	-	.	ID=ssc-m0590;Count=7;mfe=-24.00
9	mireap	mature-5p	130508389	130508409	.	-	.	ID=ssc-m0590-5p;Parent=ssc-m0590;Count=1;Seq=CCCAGATAATGGCACTCTCAA
9	mireap	mature-3p	130508351	130508371	.	-	.	ID=ssc-m0590-3p;Parent=ssc-m0590;Count=6;Seq=TTGAAAGGCTATTTCTTGGTC
9	mireap	precursor	131333878	131333974	.	-	.	ID=ssc-m0591;Count=9;mfe=-34.40
9	mireap	mature-3p	131333888	131333908	.	-	.	ID=ssc-m0591-3p;Parent=ssc-m0591;Count=6;Seq=GCACGAAGCTGGAGAAGTACA
9	mireap	precursor	153343245	153343336	.	-	.	ID=ssc-m0592;Count=8;mfe=-32.00
9	mireap	mature-3p	153343255	153343276	.	-	.	ID=ssc-m0592-3p;Parent=ssc-m0592;Count=8;Seq=TTAGATGATGAACTTCCTGATG
GL892277.2	mireap	precursor	118928	119018	.	-	.	ID=ssc-m0593;Count=3;mfe=-31.20
GL892277.2	mireap	mature-3p	118938	118960	.	-	.	ID=ssc-m0593-3p;Parent=ssc-m0593;Count=3;Seq=TTGGAAGAGAAGCTCTGTGTCCT
GL892815.1	mireap	precursor	39688	39761	.	+	.	ID=ssc-m0594;Count=12;mfe=-28.90
GL892815.1	mireap	mature-5p	39698	39715	.	+	.	ID=ssc-m0594-5p;Parent=ssc-m0594;Count=2;Seq=GACTAGTGATTTTGTTGT
GL892815.1	mireap	mature-3p	39731	39751	.	+	.	ID=ssc-m0594-3p;Parent=ssc-m0594;Count=10;Seq=CAACAAGTCACAGCTTCCTCA
GL892871.2	mireap	precursor	56013	56085	.	+	.	ID=ssc-m0595;Count=123;mfe=-30.00
GL892871.2	mireap	mature-5p	56023	56041	.	+	.	ID=ssc-m0595-5p;Parent=ssc-m0595;Count=9;Seq=AAGTAATTCAGGATAGGTT
GL892871.2	mireap	mature-3p	56055	56075	.	+	.	ID=ssc-m0595-3p;Parent=ssc-m0595;Count=113;Seq=CCTGTTCTCCATTACTTGGCT
GL892977.1	mireap	precursor	5076	5153	.	+	.	ID=ssc-m0596;Count=95;mfe=-29.00
GL892977.1	mireap	mature-5p	5086	5106	.	+	.	ID=ssc-m0596-5p;Parent=ssc-m0596;Count=94;Seq=TGGTCTAGTGGTTAGGATTCG
GL893511.2	mireap	precursor	203896	203993	.	+	.	ID=ssc-m0597;Count=4;mfe=-18.70
GL893511.2	mireap	mature-5p	203906	203925	.	+	.	ID=ssc-m0597-5p;Parent=ssc-m0597;Count=3;Seq=AGCTGAAGCTTAAAGGAATT
GL893511.2	mireap	mature-3p	203960	203983	.	+	.	ID=ssc-m0597-3p;Parent=ssc-m0597;Count=1;Seq=GTTTTGGGCTGAGTGAACAGCATG
GL893654.2	mireap	precursor	6770	6848	.	-	.	ID=ssc-m0598;Count=9;mfe=-37.10
GL893654.2	mireap	mature-5p	6818	6838	.	-	.	ID=ssc-m0598-5p;Parent=ssc-m0598;Count=7;Seq=TGGGAACTCTGCTGTTGCTTA
GL893654.2	mireap	mature-3p	6778	6798	.	-	.	ID=ssc-m0598-3p;Parent=ssc-m0598;Count=2;Seq=AGTAGTACCGGAGTTCCCATT
GL894065.1	mireap	precursor	64531	64615	.	+	.	ID=ssc-m0599;Count=4;mfe=-23.70
GL894065.1	mireap	mature-3p	64583	64605	.	+	.	ID=ssc-m0599-3p;Parent=ssc-m0599;Count=4;Seq=CACTGTGGGAACTAAGGGCCTCT
GL894231.1	mireap	precursor	6723	6797	.	-	.	ID=ssc-m0600;Count=72;mfe=-26.10
GL894231.1	mireap	mature-5p	6765	6787	.	-	.	ID=ssc-m0600-5p;Parent=ssc-m0600;Count=70;Seq=TGGTCGACCAGTTGGAAAGTAAT
GL894231.1	mireap	mature-3p	6733	6754	.	-	.	ID=ssc-m0600-3p;Parent=ssc-m0600;Count=2;Seq=GTACTTCACCTGGTCCACTAGC
GL894231.1	mireap	precursor	10052	10131	.	-	.	ID=ssc-m0601;Count=27;mfe=-30.60
GL894231.1	mireap	mature-5p	10100	10121	.	-	.	ID=ssc-m0601-5p;Parent=ssc-m0601;Count=1;Seq=AGAGGTTGCCCTTGGTGAATTC
GL894231.1	mireap	mature-3p	10062	10083	.	-	.	ID=ssc-m0601-3p;Parent=ssc-m0601;Count=26;Seq=ATCACACAAAGGCAACTTTTGT
GL894231.1	mireap	precursor	12254	12335	.	-	.	ID=ssc-m0602;Count=19;mfe=-35.40
GL894231.1	mireap	mature-5p	12303	12325	.	-	.	ID=ssc-m0602-5p;Parent=ssc-m0602;Count=19;Seq=AGAGGTCTTCCATGGTGCATTCG
GL894231.1	mireap	precursor	16607	16685	.	-	.	ID=ssc-m0603;Count=62;mfe=-35.80
GL894231.1	mireap	mature-5p	16653	16675	.	-	.	ID=ssc-m0603-5p;Parent=ssc-m0603;Count=34;Seq=AGAGGCTGGCCGTGATGAATTCG
GL894231.1	mireap	mature-3p	16617	16638	.	-	.	ID=ssc-m0603-3p;Parent=ssc-m0603;Count=28;Seq=GTCATACACGGCTCTCCTCTCT
GL894231.1	mireap	precursor	20899	20972	.	-	.	ID=ssc-m0604;Count=75;mfe=-29.00
GL894231.1	mireap	mature-5p	20941	20962	.	-	.	ID=ssc-m0604-5p;Parent=ssc-m0604;Count=46;Seq=GGTTGATCAGAGAACATACATT
GL894231.1	mireap	mature-3p	20909	20930	.	-	.	ID=ssc-m0604-3p;Parent=ssc-m0604;Count=29;Seq=TGTATGTCAACTGATCCACAGT
GL894231.1	mireap	precursor	23062	23143	.	-	.	ID=ssc-m0605;Count=52;mfe=-35.00
GL894231.1	mireap	mature-3p	23072	23093	.	-	.	ID=ssc-m0605-3p;Parent=ssc-m0605;Count=52;Seq=ATAATACATGGTTAACCTCTTT
GL894231.1	mireap	precursor	25693	25774	.	-	.	ID=ssc-m0606;Count=29;mfe=-29.40
GL894231.1	mireap	mature-5p	25742	25764	.	-	.	ID=ssc-m0606-5p;Parent=ssc-m0606;Count=2;Seq=GGAGAAATTATCCTTGGTGTGTT
GL894231.1	mireap	mature-3p	25703	25724	.	-	.	ID=ssc-m0606-3p;Parent=ssc-m0606;Count=27;Seq=ATCATACAAGGACAATTTCTTT
GL894231.1	mireap	precursor	27138	27222	.	-	.	ID=ssc-m0607;Count=34287;mfe=-34.90
GL894231.1	mireap	mature-3p	27148	27169	.	-	.	ID=ssc-m0607-3p;Parent=ssc-m0607;Count=34287;Seq=TATACAAGGACAAGCTCTCTGT
GL894266.1	mireap	precursor	2948	3031	.	+	.	ID=ssc-m0608;Count=7;mfe=-27.00
GL894266.1	mireap	mature-5p	2958	2981	.	+	.	ID=ssc-m0608-5p;Parent=ssc-m0608;Count=6;Seq=TTGTTTCTTGCATGTGCTCTGATT
GL894266.1	mireap	mature-3p	2999	3021	.	+	.	ID=ssc-m0608-3p;Parent=ssc-m0608;Count=1;Seq=ACAGATGTACTGAAGAAACTAGA
GL894339.1	mireap	precursor	3072	3163	.	-	.	ID=ssc-m0609;Count=5;mfe=-39.70
GL894339.1	mireap	mature-3p	3082	3102	.	-	.	ID=ssc-m0609-3p;Parent=ssc-m0609;Count=5;Seq=GCTATTTCACGACACCAGGGT
GL894339.1	mireap	precursor	25354	25428	.	-	.	ID=ssc-m0610;Count=3;mfe=-22.30
GL894339.1	mireap	mature-3p	25364	25383	.	-	.	ID=ssc-m0610-3p;Parent=ssc-m0610;Count=3;Seq=ATACCTGATGAGGTCTGAGT
GL894341.1	mireap	precursor	23693	23767	.	+	.	ID=ssc-m0611;Count=3;mfe=-36.60
GL894341.1	mireap	mature-5p	23703	23725	.	+	.	ID=ssc-m0611-5p;Parent=ssc-m0611;Count=3;Seq=CGATGGGAACTCTCAAATAAGTT
GL894430.2	mireap	precursor	15440	15527	.	+	.	ID=ssc-m0612;Count=6;mfe=-33.30
GL894430.2	mireap	mature-5p	15450	15470	.	+	.	ID=ssc-m0612-5p;Parent=ssc-m0612;Count=5;Seq=AAATGTGTGTCTCACCTCTGG
GL895138.2	mireap	precursor	986	1069	.	+	.	ID=ssc-m0613;Count=6;mfe=-26.80
GL895138.2	mireap	mature-5p	996	1018	.	+	.	ID=ssc-m0613-5p;Parent=ssc-m0613;Count=6;Seq=ATGCATCTATTTGACAGGCCTGG
GL895275.1	mireap	precursor	7898	7995	.	-	.	ID=ssc-m0614;Count=33;mfe=-29.80
GL895275.1	mireap	mature-3p	7908	7928	.	-	.	ID=ssc-m0614-3p;Parent=ssc-m0614;Count=33;Seq=GTGTTGGTGTGCACTTATTTT
GL895308.2	mireap	precursor	213591	213676	.	-	.	ID=ssc-m0615;Count=6;mfe=-19.30
GL895308.2	mireap	mature-3p	213601	213622	.	-	.	ID=ssc-m0615-3p;Parent=ssc-m0615;Count=6;Seq=TCTTCTTTTACTGTCTCTGACA
GL895853.2	mireap	precursor	46361	46441	.	-	.	ID=ssc-m0616;Count=2184;mfe=-29.50
GL895853.2	mireap	mature-5p	46411	46431	.	-	.	ID=ssc-m0616-5p;Parent=ssc-m0616;Count=2183;Seq=TCGACCGGACCTCGACCGGCT
GL895886.1	mireap	precursor	62036	62120	.	-	.	ID=ssc-m0617;Count=3;mfe=-32.50
GL895886.1	mireap	mature-5p	62089	62110	.	-	.	ID=ssc-m0617-5p;Parent=ssc-m0617;Count=3;Seq=GTGTGGAGAGAGTGGAAAGGTG
GL895989.1	mireap	precursor	1	72	.	+	.	ID=ssc-m0618;Count=9;mfe=-20.10
GL895989.1	mireap	mature-5p	2	25	.	+	.	ID=ssc-m0618-5p;Parent=ssc-m0618;Count=9;Seq=AGGATGTGGAAATCCATGGCGTGT
GL896017.1	mireap	precursor	115019	115099	.	-	.	ID=ssc-m0619;Count=35;mfe=-53.40
GL896017.1	mireap	mature-3p	115029	115050	.	-	.	ID=ssc-m0619-3p;Parent=ssc-m0619;Count=35;Seq=TTCCCATTGAGACTGAGCATCT
GL896152.2	mireap	precursor	61295	61369	.	+	.	ID=ssc-m0620;Count=3;mfe=-32.40
GL896152.2	mireap	mature-3p	61339	61359	.	+	.	ID=ssc-m0620-3p;Parent=ssc-m0620;Count=3;Seq=AGCTGCAGCTCTGATTTGATC
GL896264.1	mireap	precursor	5583	5654	.	+	.	ID=ssc-m0621;Count=3;mfe=-28.50
GL896264.1	mireap	mature-3p	5625	5644	.	+	.	ID=ssc-m0621-3p;Parent=ssc-m0621;Count=3;Seq=CCCTCTGGGAACCGTGTGTG
GL896264.1	mireap	precursor	37163	37244	.	+	.	ID=ssc-m0622;Count=4;mfe=-37.10
GL896264.1	mireap	mature-5p	37173	37193	.	+	.	ID=ssc-m0622-5p;Parent=ssc-m0622;Count=4;Seq=CGGGCTGACACACCTGAGATT
GL896264.1	mireap	precursor	37162	37241	.	-	.	ID=ssc-m0623;Count=1243;mfe=-34.00
GL896264.1	mireap	mature-5p	37210	37231	.	-	.	ID=ssc-m0623-5p;Parent=ssc-m0623;Count=1178;Seq=AGGACTGTCAAACCTGAGAATG
GL896264.1	mireap	mature-3p	37172	37192	.	-	.	ID=ssc-m0623-3p;Parent=ssc-m0623;Count=64;Seq=ATCTCAGGTGTGTCAGCCCGA
GL896302.1	mireap	precursor	17719	17800	.	-	.	ID=ssc-m0624;Count=1172;mfe=-41.00
GL896302.1	mireap	mature-5p	17770	17790	.	-	.	ID=ssc-m0624-5p;Parent=ssc-m0624;Count=236;Seq=TCTCTGGGCCTGTGTCTTAGG
GL896302.1	mireap	mature-3p	17729	17751	.	-	.	ID=ssc-m0624-3p;Parent=ssc-m0624;Count=936;Seq=GCAAAGCACACGGCCTGCAGAGA
GL896308.1	mireap	precursor	63953	64016	.	-	.	ID=ssc-m0625;Count=3;mfe=-27.80
GL896308.1	mireap	mature-3p	63963	63982	.	-	.	ID=ssc-m0625-3p;Parent=ssc-m0625;Count=3;Seq=ACCCAGGAGGTGTTGGAGCA
GL896425.1	mireap	precursor	1741	1821	.	-	.	ID=ssc-m0626;Count=45;mfe=-44.70
GL896425.1	mireap	mature-5p	1789	1811	.	-	.	ID=ssc-m0626-5p;Parent=ssc-m0626;Count=9;Seq=AGCCAGGGCTGCAGGCACTGACA
GL896425.1	mireap	mature-3p	1751	1772	.	-	.	ID=ssc-m0626-3p;Parent=ssc-m0626;Count=36;Seq=TGGTGCCTGACGTCTTGGCAGT
GL896441.1	mireap	precursor	1125	1207	.	+	.	ID=ssc-m0627;Count=7;mfe=-37.10
GL896441.1	mireap	mature-5p	1135	1154	.	+	.	ID=ssc-m0627-5p;Parent=ssc-m0627;Count=7;Seq=TGGCGCACCAGCCATGCAGC
GL896447.1	mireap	precursor	18452	18529	.	+	.	ID=ssc-m0628;Count=3;mfe=-25.80
GL896447.1	mireap	mature-3p	18500	18519	.	+	.	ID=ssc-m0628-3p;Parent=ssc-m0628;Count=3;Seq=CCGTGAGCTGTGGTGTAGGT
GL896485.1	mireap	precursor	3824	3906	.	+	.	ID=ssc-m0629;Count=54;mfe=-53.10
GL896485.1	mireap	mature-3p	3876	3896	.	+	.	ID=ssc-m0629-3p;Parent=ssc-m0629;Count=53;Seq=AGAGGAGCCGCGACAGAGCCG
GL896485.1	mireap	precursor	4720	4797	.	+	.	ID=ssc-m0630;Count=45;mfe=-48.40
GL896485.1	mireap	mature-5p	4730	4752	.	+	.	ID=ssc-m0630-5p;Parent=ssc-m0630;Count=45;Seq=TTTGCCCGCTGAGTGTCCCCTGC
GL896501.1	mireap	precursor	104	197	.	+	.	ID=ssc-m0631;Count=15;mfe=-38.20
GL896501.1	mireap	mature-3p	164	187	.	+	.	ID=ssc-m0631-3p;Parent=ssc-m0631;Count=15;Seq=TGTGGGGCCACGCCCTCAGGCTGT
GL896501.1	mireap	precursor	5237	5321	.	+	.	ID=ssc-m0632;Count=21;mfe=-32.80
GL896501.1	mireap	mature-5p	5247	5269	.	+	.	ID=ssc-m0632-5p;Parent=ssc-m0632;Count=19;Seq=TCGCAGGGTGGGAATGGAAGTGT
GL896501.1	mireap	mature-3p	5289	5311	.	+	.	ID=ssc-m0632-3p;Parent=ssc-m0632;Count=2;Seq=CCACTTCCCATTCCCCCTGCAGT
JH118494.1	mireap	precursor	36727	36807	.	-	.	ID=ssc-m0633;Count=51;mfe=-32.30
JH118494.1	mireap	mature-3p	36737	36757	.	-	.	ID=ssc-m0633-3p;Parent=ssc-m0633;Count=51;Seq=TCTGAGATGTGACCTGGGCAT
JH118525.1	mireap	precursor	375653	375734	.	+	.	ID=ssc-m0634;Count=3;mfe=-26.40
JH118525.1	mireap	mature-5p	375663	375683	.	+	.	ID=ssc-m0634-5p;Parent=ssc-m0634;Count=3;Seq=CGAATCGGAGCTGTAGCTGCC
JH118582.1	mireap	precursor	99953	100032	.	+	.	ID=ssc-m0635;Count=5;mfe=-41.10
JH118582.1	mireap	mature-3p	100003	100022	.	+	.	ID=ssc-m0635-3p;Parent=ssc-m0635;Count=5;Seq=ATCCCACTGTGGCCTCCCTG
JH118647.1	mireap	precursor	32172	32249	.	+	.	ID=ssc-m0636;Count=12;mfe=-40.30
JH118647.1	mireap	mature-5p	32182	32202	.	+	.	ID=ssc-m0636-5p;Parent=ssc-m0636;Count=1;Seq=TCTTCCACTTAGCCACACGTG
JH118647.1	mireap	mature-3p	32219	32239	.	+	.	ID=ssc-m0636-3p;Parent=ssc-m0636;Count=11;Seq=TGTGTGGCTAAGTGGTAGATT
JH118654.1	mireap	precursor	238134	238214	.	-	.	ID=ssc-m0637;Count=13;mfe=-32.90
JH118654.1	mireap	mature-5p	238184	238204	.	-	.	ID=ssc-m0637-5p;Parent=ssc-m0637;Count=13;Seq=TGGCAGTGTATTGTTAGCTGG
JH118724.1	mireap	precursor	70552	70639	.	+	.	ID=ssc-m0638;Count=212;mfe=-33.80
JH118724.1	mireap	mature-3p	70607	70629	.	+	.	ID=ssc-m0638-3p;Parent=ssc-m0638;Count=211;Seq=CCAGTATTAACTGTGCTGCTGAA
JH118729.1	mireap	precursor	80978	81057	.	+	.	ID=ssc-m0639;Count=438;mfe=-50.30
JH118729.1	mireap	mature-5p	80988	81008	.	+	.	ID=ssc-m0639-5p;Parent=ssc-m0639;Count=434;Seq=TGCGTGGCTTCTCTGTGCAGT
JH118729.1	mireap	mature-3p	81027	81047	.	+	.	ID=ssc-m0639-3p;Parent=ssc-m0639;Count=4;Seq=CACAGGAAGGCCACGGAGGGG
JH118747.1	mireap	precursor	100828	100909	.	-	.	ID=ssc-m0640;Count=3;mfe=-43.20
JH118747.1	mireap	mature-3p	100838	100859	.	-	.	ID=ssc-m0640-3p;Parent=ssc-m0640;Count=3;Seq=TGTGACTGTGATGTATGCCAGC
JH118887.1	mireap	precursor	86686	86774	.	+	.	ID=ssc-m0641;Count=6;mfe=-30.60
JH118887.1	mireap	mature-5p	86696	86715	.	+	.	ID=ssc-m0641-5p;Parent=ssc-m0641;Count=5;Seq=CGACGTTGACTGCGAGGTTG
JH118928.1	mireap	precursor	107334	107407	.	+	.	ID=ssc-m0642;Count=7;mfe=-22.30
JH118928.1	mireap	mature-3p	107375	107397	.	+	.	ID=ssc-m0642-3p;Parent=ssc-m0642;Count=7;Seq=AGACTGTAGAGCTGTTGCAGGCG
JH118951.1	mireap	precursor	125804	125881	.	-	.	ID=ssc-m0643;Count=3;mfe=-33.60
JH118951.1	mireap	mature-5p	125851	125871	.	-	.	ID=ssc-m0643-5p;Parent=ssc-m0643;Count=3;Seq=CGTGTTCACAGCGGACCTTGA
X	mireap	precursor	11333976	11334053	.	+	.	ID=ssc-m0644;Count=7;mfe=-45.60
X	mireap	mature-5p	11333986	11334009	.	+	.	ID=ssc-m0644-5p;Parent=ssc-m0644;Count=7;Seq=GTTGGATCCGGCATTGCGGCAGCT
X	mireap	precursor	23014592	23014670	.	+	.	ID=ssc-m0645;Count=3;mfe=-23.60
X	mireap	mature-5p	23014602	23014621	.	+	.	ID=ssc-m0645-5p;Parent=ssc-m0645;Count=3;Seq=TGTAGGTCTCAGATGCAGCT
X	mireap	precursor	44282490	44282577	.	+	.	ID=ssc-m0646;Count=3;mfe=-30.20
X	mireap	mature-3p	44282545	44282567	.	+	.	ID=ssc-m0646-3p;Parent=ssc-m0646;Count=3;Seq=AAGGATCTGGCGTTGCCATGAGC
X	mireap	precursor	48632385	48632464	.	+	.	ID=ssc-m0647;Count=47;mfe=-31.20
X	mireap	mature-5p	48632395	48632415	.	+	.	ID=ssc-m0647-5p;Parent=ssc-m0647;Count=46;Seq=CATCCCTTGCATGGTGGAGGG
X	mireap	mature-3p	48632434	48632454	.	+	.	ID=ssc-m0647-3p;Parent=ssc-m0647;Count=1;Seq=CTCCCACGTGCAGGGTTTGCA
X	mireap	precursor	48638465	48638544	.	+	.	ID=ssc-m0648;Count=68;mfe=-33.10
X	mireap	mature-3p	48638513	48638534	.	+	.	ID=ssc-m0648-3p;Parent=ssc-m0648;Count=67;Seq=AACACACCTATTCAAGGATTCA
X	mireap	precursor	48639760	48639840	.	+	.	ID=ssc-m0649;Count=430;mfe=-40.20
X	mireap	mature-5p	48639770	48639792	.	+	.	ID=ssc-m0649-5p;Parent=ssc-m0649;Count=430;Seq=TAATCCTTGCTACCTGGGTGAGA
X	mireap	precursor	48640817	48640892	.	+	.	ID=ssc-m0650;Count=1431;mfe=-26.10
X	mireap	mature-5p	48640827	48640848	.	+	.	ID=ssc-m0650-5p;Parent=ssc-m0650;Count=1428;Seq=TACCCATTGCATATCGGAGTTG
X	mireap	mature-3p	48640863	48640882	.	+	.	ID=ssc-m0650-3p;Parent=ssc-m0650;Count=2;Seq=ACCTCCTATGTGCATGGTTT
X	mireap	precursor	51970699	51970794	.	+	.	ID=ssc-m0651;Count=7;mfe=-39.00
X	mireap	mature-3p	51970765	51970784	.	+	.	ID=ssc-m0651-3p;Parent=ssc-m0651;Count=7;Seq=CAGGTGCGGCCACTTGTTTG
X	mireap	precursor	53138309	53138390	.	+	.	ID=ssc-m0652;Count=245;mfe=-34.60
X	mireap	mature-5p	53138319	53138340	.	+	.	ID=ssc-m0652-5p;Parent=ssc-m0652;Count=236;Seq=CACAACTCTGGGAAGTACCATT
X	mireap	mature-3p	53138359	53138380	.	+	.	ID=ssc-m0652-3p;Parent=ssc-m0652;Count=9;Seq=AATGGTGCTCCAGGGTTGTACA
X	mireap	precursor	58752423	58752506	.	+	.	ID=ssc-m0653;Count=1320;mfe=-36.80
X	mireap	mature-5p	58752433	58752453	.	+	.	ID=ssc-m0653-5p;Parent=ssc-m0653;Count=105;Seq=CGTGTATTTGACAAGCTGAGT
X	mireap	mature-3p	58752475	58752496	.	+	.	ID=ssc-m0653-3p;Parent=ssc-m0653;Count=1211;Seq=TGTCAGTTTGTCAAATACCCCA
X	mireap	precursor	58969238	58969328	.	+	.	ID=ssc-m0654;Count=8;mfe=-29.10
X	mireap	mature-5p	58969248	58969271	.	+	.	ID=ssc-m0654-5p;Parent=ssc-m0654;Count=4;Seq=TTTGAGGTTGTGGAGATGGTGGCC
X	mireap	precursor	67530372	67530442	.	+	.	ID=ssc-m0655;Count=24;mfe=-29.50
X	mireap	mature-5p	67530382	67530403	.	+	.	ID=ssc-m0655-5p;Parent=ssc-m0655;Count=21;Seq=TTACAATACAACCTGATAAGTG
X	mireap	mature-3p	67530412	67530432	.	+	.	ID=ssc-m0655-3p;Parent=ssc-m0655;Count=3;Seq=CTTATCAGGTTGTATTATAAT
X	mireap	precursor	69436726	69436806	.	+	.	ID=ssc-m0656;Count=10;mfe=-36.10
X	mireap	mature-3p	69436776	69436796	.	+	.	ID=ssc-m0656-3p;Parent=ssc-m0656;Count=10;Seq=TTTATTGAGCACCTCCTATCA
X	mireap	precursor	69515831	69515913	.	+	.	ID=ssc-m0657;Count=34;mfe=-26.00
X	mireap	mature-5p	69515841	69515863	.	+	.	ID=ssc-m0657-5p;Parent=ssc-m0657;Count=6;Seq=TGTAAACAATTCCTAGGTAATGT
X	mireap	mature-3p	69515882	69515903	.	+	.	ID=ssc-m0657-3p;Parent=ssc-m0657;Count=28;Seq=ATTCCTAGAAATTGTTCACAAT
X	mireap	precursor	70523169	70523262	.	+	.	ID=ssc-m0658;Count=30;mfe=-43.70
X	mireap	mature-3p	70523231	70523252	.	+	.	ID=ssc-m0658-3p;Parent=ssc-m0658;Count=30;Seq=TGTGGCTGTGGCTGTGACCGGC
X	mireap	precursor	107479799	107479877	.	+	.	ID=ssc-m0659;Count=4;mfe=-31.00
X	mireap	mature-3p	107479844	107479867	.	+	.	ID=ssc-m0659-3p;Parent=ssc-m0659;Count=4;Seq=GTCTAATCGGAGCTGTAGCTGCCG
X	mireap	precursor	108197297	108197387	.	+	.	ID=ssc-m0660;Count=3;mfe=-32.10
X	mireap	mature-3p	108197354	108197377	.	+	.	ID=ssc-m0660-3p;Parent=ssc-m0660;Count=3;Seq=GATCCAGCGTTGCTGTGAGCTGTG
X	mireap	precursor	108691607	108691699	.	+	.	ID=ssc-m0661;Count=95;mfe=-42.60
X	mireap	mature-5p	108691617	108691638	.	+	.	ID=ssc-m0661-5p;Parent=ssc-m0661;Count=95;Seq=TTCATTCGGCTGTCCAGATGTA
X	mireap	precursor	113170112	113170202	.	+	.	ID=ssc-m0662;Count=34;mfe=-31.50
X	mireap	mature-3p	113170170	113170192	.	+	.	ID=ssc-m0662-3p;Parent=ssc-m0662;Count=34;Seq=CTGGCCTGGGAACTTCCATATGC
X	mireap	precursor	118918431	118918511	.	+	.	ID=ssc-m0663;Count=3;mfe=-39.80
X	mireap	mature-3p	118918479	118918501	.	+	.	ID=ssc-m0663-3p;Parent=ssc-m0663;Count=3;Seq=GTTGCTGTGGCTCTGGCGTAGGC
X	mireap	precursor	127896475	127896566	.	+	.	ID=ssc-m0664;Count=5;mfe=-28.10
X	mireap	mature-5p	127896485	127896506	.	+	.	ID=ssc-m0664-5p;Parent=ssc-m0664;Count=5;Seq=CTCGTTGCGCAGTAGTGCGAGC
X	mireap	precursor	137024902	137024976	.	+	.	ID=ssc-m0665;Count=17;mfe=-30.00
X	mireap	mature-5p	137024912	137024931	.	+	.	ID=ssc-m0665-5p;Parent=ssc-m0665;Count=17;Seq=TCCCTGGTGGTCTAGTGGTT
X	mireap	precursor	8905453	8905531	.	-	.	ID=ssc-m0666;Count=11;mfe=-30.70
X	mireap	mature-3p	8905463	8905484	.	-	.	ID=ssc-m0666-3p;Parent=ssc-m0666;Count=11;Seq=AACCAGACTCTGAGAGCAGGAC
X	mireap	precursor	9012916	9012991	.	-	.	ID=ssc-m0667;Count=10;mfe=-28.40
X	mireap	mature-3p	9012926	9012946	.	-	.	ID=ssc-m0667-3p;Parent=ssc-m0667;Count=10;Seq=AACCAGACTCTGAGAGCAGGA
X	mireap	precursor	21570205	21570279	.	-	.	ID=ssc-m0668;Count=12;mfe=-26.70
X	mireap	mature-5p	21570248	21570269	.	-	.	ID=ssc-m0668-5p;Parent=ssc-m0668;Count=10;Seq=TGGAGGCATGTAGTTCCTAAGT
X	mireap	mature-3p	21570215	21570234	.	-	.	ID=ssc-m0668-3p;Parent=ssc-m0668;Count=2;Seq=TTTAGAAACTAAATGCCTCC
X	mireap	precursor	41391933	41392017	.	-	.	ID=ssc-m0669;Count=18;mfe=-32.50
X	mireap	mature-5p	41391986	41392007	.	-	.	ID=ssc-m0669-5p;Parent=ssc-m0669;Count=18;Seq=ATGCATCTGTTGGACAGGCCTG
X	mireap	precursor	46776142	46776231	.	-	.	ID=ssc-m0670;Count=5;mfe=-43.30
X	mireap	mature-5p	46776200	46776221	.	-	.	ID=ssc-m0670-5p;Parent=ssc-m0670;Count=3;Seq=AGCGGTTGGGCCGTTGGCTGTT
X	mireap	mature-3p	46776152	46776171	.	-	.	ID=ssc-m0670-3p;Parent=ssc-m0670;Count=1;Seq=AACAGTCGGCTCTGAATCGC
X	mireap	precursor	48069357	48069443	.	-	.	ID=ssc-m0671;Count=6;mfe=-44.00
X	mireap	mature-3p	48069367	48069388	.	-	.	ID=ssc-m0671-3p;Parent=ssc-m0671;Count=6;Seq=CTGATGGCCTCTGTCCCCCAGA
X	mireap	precursor	67425034	67425109	.	-	.	ID=ssc-m0672;Count=31;mfe=-29.60
X	mireap	mature-3p	67425044	67425064	.	-	.	ID=ssc-m0672-3p;Parent=ssc-m0672;Count=30;Seq=ATCAACAGACATTAATTGGGC
X	mireap	precursor	117608200	117608278	.	-	.	ID=ssc-m0673;Count=98;mfe=-37.00
X	mireap	mature-5p	117608247	117608268	.	-	.	ID=ssc-m0673-5p;Parent=ssc-m0673;Count=98;Seq=TCCGTCAACCATCCAGCTGTTT
X	mireap	precursor	126199345	126199428	.	-	.	ID=ssc-m0674;Count=17;mfe=-31.90
X	mireap	mature-5p	126199396	126199418	.	-	.	ID=ssc-m0674-5p;Parent=ssc-m0674;Count=17;Seq=CGGGTGGATCACGATGCAATTTT
X	mireap	precursor	126199780	126199850	.	-	.	ID=ssc-m0675;Count=109;mfe=-32.70
X	mireap	mature-3p	126199790	126199809	.	-	.	ID=ssc-m0675-3p;Parent=ssc-m0675;Count=109;Seq=TCTACTGTAGTGTGGGCACT
X	mireap	precursor	126200185	126200261	.	-	.	ID=ssc-m0676;Count=13;mfe=-27.50
X	mireap	mature-3p	126200195	126200216	.	-	.	ID=ssc-m0676-3p;Parent=ssc-m0676;Count=13;Seq=TACTGCAATGCAAGCACTTCTT
X	mireap	precursor	136186277	136186352	.	-	.	ID=ssc-m0677;Count=5;mfe=-38.00
X	mireap	mature-5p	136186321	136186342	.	-	.	ID=ssc-m0677-5p;Parent=ssc-m0677;Count=3;Seq=TATCCAGACAGGTGCTGTTCTC
X	mireap	mature-3p	136186287	136186309	.	-	.	ID=ssc-m0677-3p;Parent=ssc-m0677;Count=2;Seq=TGAACGGCGCCTGTGTGGTTAGA
X	mireap	precursor	137160744	137160826	.	-	.	ID=ssc-m0678;Count=6;mfe=-33.90
X	mireap	mature-3p	137160754	137160776	.	-	.	ID=ssc-m0678-3p;Parent=ssc-m0678;Count=6;Seq=TGATTGGCACCTCTTTGAGTGAC
X	mireap	precursor	137168911	137168990	.	-	.	ID=ssc-m0679;Count=10;mfe=-29.90
X	mireap	mature-3p	137168921	137168941	.	-	.	ID=ssc-m0679-3p;Parent=ssc-m0679;Count=10;Seq=ACTGTCACCTTTTTGAGTAGA
X	mireap	precursor	140861112	140861195	.	-	.	ID=ssc-m0680;Count=12;mfe=-38.40
X	mireap	mature-3p	140861122	140861143	.	-	.	ID=ssc-m0680-3p;Parent=ssc-m0680;Count=12;Seq=TCAGTCTCAACTGCAAAGAAGT
X	mireap	precursor	141091501	141091581	.	-	.	ID=ssc-m0681;Count=8;mfe=-43.70
X	mireap	mature-3p	141091511	141091533	.	-	.	ID=ssc-m0681-3p;Parent=ssc-m0681;Count=8;Seq=CCACGGATGTTTGAGCATGTGCT
