# Supplementary material for: Identification of microRNAs regulating Escherichia coli F18 infection in Meishan weaned piglets
Source: Biol Direct. 2016 Nov 3;11:59. doi: 10.1186/s13062-016-0160-3 (PMC5093996; doi:10.1186/s13062-016-0160-3)
Supplement: Additional file 5: — Potential target genes prediction analysis of differential expressed miRNAs between E. coli F18-resistant and -sensitive groups. (XLSX 2596 kb) [file 13062_2016_160_MOESM5_ESM.xlsx]

## Sheet: target
miRNA	tr id	geneid	Symbol
>ssc-miR-4334-5p	ENSSSCT00000023332	ENSSSCG00000021697	-
>ssc-miR-4334-5p	ENSSSCT00000031585	ENSSSCG00000022681	PTPN23
>ssc-miR-4334-5p	ENSSSCT00000028764	ENSSSCG00000025243	SGIP1
>ssc-miR-4334-5p	ENSSSCT00000032473	ENSSSCG00000030212	-
>ssc-miR-4334-5p	ENSSSCT00000023518	ENSSSCG00000024385	RNASEH2B
>ssc-miR-4334-5p	ENSSSCT00000017616	ENSSSCG00000016178	-
>ssc-miR-4334-5p	ENSSSCT00000029720	ENSSSCG00000028847	DSC3
>ssc-miR-4334-5p	ENSSSCT00000029720	ENSSSCG00000028847	DSC3
>ssc-miR-4334-5p	ENSSSCT00000022577	ENSSSCG00000024333	ZNFX1
>ssc-miR-4334-5p	ENSSSCT00000028396	ENSSSCG00000024333	ZNFX1
>ssc-miR-4334-5p	ENSSSCT00000007466	ENSSSCG00000006815	-
>ssc-miR-4334-5p	ENSSSCT00000012011	ENSSSCG00000010974	CNTFR
>ssc-miR-4334-5p	ENSSSCT00000018344	ENSSSCG00000016846	WDR70
>ssc-miR-4334-5p	ENSSSCT00000031812	ENSSSCG00000028660	-
>ssc-miR-4334-5p	ENSSSCT00000031812	ENSSSCG00000028660	-
>ssc-miR-4334-5p	ENSSSCT00000031812	ENSSSCG00000028660	-
>ssc-miR-4334-5p	ENSSSCT00000026752	ENSSSCG00000021096	-
>ssc-miR-4334-5p	ENSSSCT00000008793	ENSSSCG00000008024	-
>ssc-miR-4334-5p	ENSSSCT00000032662	ENSSSCG00000016850	LIFR
>ssc-miR-4334-5p	ENSSSCT00000032662	ENSSSCG00000016850	LIFR
>ssc-miR-4334-5p	ENSSSCT00000032662	ENSSSCG00000016850	LIFR
>ssc-miR-4334-5p	ENSSSCT00000018350	ENSSSCG00000016850	LIFR
>ssc-miR-4334-5p	ENSSSCT00000030483	ENSSSCG00000016153	UNC80
>ssc-miR-4334-5p	ENSSSCT00000017586	ENSSSCG00000016153	UNC80
>ssc-miR-4334-5p	ENSSSCT00000001412	ENSSSCG00000001297	-
>ssc-miR-4334-5p	ENSSSCT00000003191	ENSSSCG00000002888	GAPDHS
>ssc-miR-4334-5p	ENSSSCT00000028439	ENSSSCG00000029996	TM9SF2
>ssc-miR-4334-5p	ENSSSCT00000029740	ENSSSCG00000030392	-
>ssc-miR-4334-5p	ENSSSCT00000029939	ENSSSCG00000020697	RNASE10
>ssc-miR-4334-5p	ENSSSCT00000018358	ENSSSCG00000016857	DAB2
>ssc-miR-4334-5p	ENSSSCT00000024566	ENSSSCG00000029993	-
>ssc-miR-4334-5p	ENSSSCT00000023540	ENSSSCG00000021895	-
>ssc-miR-4334-5p	ENSSSCT00000027096	ENSSSCG00000027549	-
>ssc-miR-4334-5p	ENSSSCT00000028113	ENSSSCG00000025595	-
>ssc-miR-4334-5p	ENSSSCT00000030362	ENSSSCG00000025595	-
>ssc-miR-4334-5p	ENSSSCT00000031825	ENSSSCG00000030148	-
>ssc-miR-4334-5p	ENSSSCT00000031825	ENSSSCG00000030148	-
>ssc-miR-4334-5p	ENSSSCT00000023029	ENSSSCG00000023165	SEMA7A
>ssc-miR-4334-5p	ENSSSCT00000029101	ENSSSCG00000023165	SEMA7A
>ssc-miR-4334-5p	ENSSSCT00000029110	ENSSSCG00000024726	RNASE1
>ssc-miR-4334-5p	ENSSSCT00000006882	ENSSSCG00000006282	KIFAP3
>ssc-miR-4334-5p	ENSSSCT00000030674	ENSSSCG00000025522	-
>ssc-miR-4334-5p	ENSSSCT00000024590	ENSSSCG00000025522	-
>ssc-miR-4334-5p	ENSSSCT00000029370	ENSSSCG00000022683	TBP
>ssc-miR-4334-5p	ENSSSCT00000029370	ENSSSCG00000022683	TBP
>ssc-miR-4334-5p	ENSSSCT00000027701	ENSSSCG00000022683	TBP
>ssc-miR-4334-5p	ENSSSCT00000027701	ENSSSCG00000022683	TBP
>ssc-miR-4334-5p	ENSSSCT00000032257	ENSSSCG00000023572	-
>ssc-miR-4334-5p	ENSSSCT00000031118	ENSSSCG00000024199	-
>ssc-miR-4334-5p	ENSSSCT00000031118	ENSSSCG00000024199	-
>ssc-miR-4334-5p	ENSSSCT00000028755	ENSSSCG00000029561	MCM10
>ssc-miR-4334-5p	ENSSSCT00000030814	ENSSSCG00000024355	AK2
>ssc-miR-4334-5p	ENSSSCT00000012666	ENSSSCG00000011574	-
>ssc-miR-4334-5p	ENSSSCT00000011956	ENSSSCG00000010925	PPP1R12B
>ssc-miR-4334-5p	ENSSSCT00000027674	ENSSSCG00000021821	MYO1C
>ssc-miR-4334-5p	ENSSSCT00000025466	ENSSSCG00000027105	TUBGCP5
>ssc-miR-4334-5p	ENSSSCT00000025466	ENSSSCG00000027105	TUBGCP5
>ssc-miR-4334-5p	ENSSSCT00000027034	ENSSSCG00000025888	-
>ssc-miR-4334-5p	ENSSSCT00000032509	ENSSSCG00000021177	-
>ssc-miR-4334-5p	ENSSSCT00000014365	ENSSSCG00000013145	DTX4
>ssc-miR-4334-5p	ENSSSCT00000029713	ENSSSCG00000029894	SARM1
>ssc-miR-4334-5p	ENSSSCT00000006883	ENSSSCG00000006283	SCYL3
>ssc-miR-4334-5p	ENSSSCT00000024662	ENSSSCG00000023032	SCG2
>ssc-miR-4334-5p	ENSSSCT00000018365	ENSSSCG00000016862	PLCXD3
>ssc-miR-4334-5p	ENSSSCT00000023306	ENSSSCG00000027173	-
>ssc-miR-4334-5p	ENSSSCT00000023228	ENSSSCG00000026239	VPS35
>ssc-miR-4334-5p	ENSSSCT00000024678	ENSSSCG00000025417	BBS2
>ssc-miR-4334-5p	ENSSSCT00000030332	ENSSSCG00000029609	SLC37A3
>ssc-miR-4334-5p	ENSSSCT00000030726	ENSSSCG00000023383	-
>ssc-miR-4334-5p	ENSSSCT00000023652	ENSSSCG00000020654	-
>ssc-miR-4334-5p	ENSSSCT00000023295	ENSSSCG00000022029	RAP1GAP
>ssc-miR-4334-5p	ENSSSCT00000023295	ENSSSCG00000022029	RAP1GAP
>ssc-miR-4334-5p	ENSSSCT00000030017	ENSSSCG00000021037	-
>ssc-miR-4334-5p	ENSSSCT00000016414	ENSSSCG00000015048	DRD2
>ssc-miR-4334-5p	ENSSSCT00000016414	ENSSSCG00000015048	DRD2
>ssc-miR-4334-5p	ENSSSCT00000022591	ENSSSCG00000027648	TRPS1
>ssc-miR-4334-5p	ENSSSCT00000025325	ENSSSCG00000027648	TRPS1
>ssc-miR-4334-5p	ENSSSCT00000030987	ENSSSCG00000027648	TRPS1
>ssc-miR-4334-5p	ENSSSCT00000003209	ENSSSCG00000002904	HAUS5
>ssc-miR-4334-5p	ENSSSCT00000017519	ENSSSCG00000016091	-
>ssc-miR-4334-5p	ENSSSCT00000024995	ENSSSCG00000021269	SHANK3
>ssc-miR-4334-5p	ENSSSCT00000027725	ENSSSCG00000028866	-
>ssc-miR-4334-5p	ENSSSCT00000024919	ENSSSCG00000020930	EHBP1
>ssc-miR-4334-5p	ENSSSCT00000014367	ENSSSCG00000013147	FAM111B
>ssc-miR-4334-5p	ENSSSCT00000027264	ENSSSCG00000022861	SS18L1
>ssc-miR-4334-5p	ENSSSCT00000027264	ENSSSCG00000022861	SS18L1
>ssc-miR-4334-5p	ENSSSCT00000031123	ENSSSCG00000022861	SS18L1
>ssc-miR-4334-5p	ENSSSCT00000031123	ENSSSCG00000022861	SS18L1
>ssc-miR-4334-5p	ENSSSCT00000006884	ENSSSCG00000006284	C1orf112
>ssc-miR-4334-5p	ENSSSCT00000030547	ENSSSCG00000022381	-
>ssc-miR-4334-5p	ENSSSCT00000029329	ENSSSCG00000017822	RPA1
>ssc-miR-4334-5p	ENSSSCT00000019397	ENSSSCG00000017822	RPA1
>ssc-miR-4334-5p	ENSSSCT00000028626	ENSSSCG00000026809	TFDP2
>ssc-miR-4334-5p	ENSSSCT00000009880	ENSSSCG00000009021	-
>ssc-miR-4334-5p	ENSSSCT00000009880	ENSSSCG00000009021	-
>ssc-miR-4334-5p	ENSSSCT00000029604	ENSSSCG00000025425	FUK
>ssc-miR-4334-5p	ENSSSCT00000004197	ENSSSCG00000003793	LRRC7
>ssc-miR-4334-5p	ENSSSCT00000026670	ENSSSCG00000024171	-
>ssc-miR-4334-5p	ENSSSCT00000030388	ENSSSCG00000024358	GAS2L2
>ssc-miR-4334-5p	ENSSSCT00000002553	ENSSSCG00000002292	PLEKHH1
>ssc-miR-4334-5p	ENSSSCT00000032217	ENSSSCG00000021569	MMP25
>ssc-miR-4334-5p	ENSSSCT00000031253	ENSSSCG00000022272	-
>ssc-miR-4334-5p	ENSSSCT00000031880	ENSSSCG00000023405	-
>ssc-miR-4334-5p	ENSSSCT00000031880	ENSSSCG00000023405	-
>ssc-miR-4334-5p	ENSSSCT00000009885	ENSSSCG00000009026	-
>ssc-miR-4334-5p	ENSSSCT00000009885	ENSSSCG00000009026	-
>ssc-miR-4334-5p	ENSSSCT00000003210	ENSSSCG00000002905	RBM42
>ssc-miR-4334-5p	ENSSSCT00000032998	ENSSSCG00000024987	NR3C2
>ssc-miR-4334-5p	ENSSSCT00000026245	ENSSSCG00000022865	GRM8
>ssc-miR-4334-5p	ENSSSCT00000009651	ENSSSCG00000008821	SLAIN2
>ssc-miR-4334-5p	ENSSSCT00000012032	ENSSSCG00000010991	AQP3
>ssc-miR-4334-5p	ENSSSCT00000013931	ENSSSCG00000012742	MTM1
>ssc-miR-4334-5p	ENSSSCT00000024608	ENSSSCG00000021563	CYFIP1
>ssc-miR-4334-5p	ENSSSCT00000023466	ENSSSCG00000029842	-
>ssc-miR-4334-5p	ENSSSCT00000030839	ENSSSCG00000029842	-
>ssc-miR-4334-5p	ENSSSCT00000028649	ENSSSCG00000023515	-
>ssc-miR-4334-5p	ENSSSCT00000011524	ENSSSCG00000010534	HPS1
>ssc-miR-4334-5p	ENSSSCT00000031796	ENSSSCG00000026781	ANKLE2
>ssc-miR-4334-5p	ENSSSCT00000014369	ENSSSCG00000013149	-
>ssc-miR-4334-5p	ENSSSCT00000030655	ENSSSCG00000025988	SKIP
>ssc-miR-4334-5p	ENSSSCT00000027434	ENSSSCG00000020792	-
>ssc-miR-4334-5p	ENSSSCT00000023268	ENSSSCG00000026092	SREBF2
>ssc-miR-4334-5p	ENSSSCT00000001425	ENSSSCG00000025314	-
>ssc-miR-4334-5p	ENSSSCT00000029047	ENSSSCG00000022827	KDM5B
>ssc-miR-4334-5p	ENSSSCT00000029047	ENSSSCG00000022827	KDM5B
>ssc-miR-4334-5p	ENSSSCT00000029047	ENSSSCG00000022827	KDM5B
>ssc-miR-4334-5p	ENSSSCT00000025708	ENSSSCG00000026836	TARDBP
>ssc-miR-4334-5p	ENSSSCT00000009890	ENSSSCG00000009031	EDNRA
>ssc-miR-4334-5p	ENSSSCT00000022557	ENSSSCG00000024162	IMPA2
>ssc-miR-4334-5p	ENSSSCT00000009658	ENSSSCG00000008826	-
>ssc-miR-4334-5p	ENSSSCT00000031947	ENSSSCG00000008826	-
>ssc-miR-4334-5p	ENSSSCT00000009659	ENSSSCG00000008826	-
>ssc-miR-4334-5p	ENSSSCT00000010365	ENSSSCG00000009455	-
>ssc-miR-4334-5p	ENSSSCT00000023056	ENSSSCG00000023103	-
>ssc-miR-4334-5p	ENSSSCT00000022929	ENSSSCG00000023103	-
>ssc-miR-4334-5p	ENSSSCT00000011133	ENSSSCG00000010167	MAP10
>ssc-miR-4334-5p	ENSSSCT00000027167	ENSSSCG00000027067	-
>ssc-miR-4334-5p	ENSSSCT00000027391	ENSSSCG00000021347	-
>ssc-miR-4334-5p	ENSSSCT00000004200	ENSSSCG00000003795	GPR177
>ssc-miR-4334-5p	ENSSSCT00000004200	ENSSSCG00000003795	GPR177
>ssc-miR-4334-5p	ENSSSCT00000004200	ENSSSCG00000003795	GPR177
>ssc-miR-4334-5p	ENSSSCT00000018781	ENSSSCG00000017252	KCNJ2
>ssc-miR-4334-5p	ENSSSCT00000009897	ENSSSCG00000009037	ZNF827
>ssc-miR-4334-5p	ENSSSCT00000018782	ENSSSCG00000017253	KCNJ16
>ssc-miR-4334-5p	ENSSSCT00000009662	ENSSSCG00000008828	OCIAD1
>ssc-miR-4334-5p	ENSSSCT00000026941	ENSSSCG00000023304	SRRM2
>ssc-miR-4334-5p	ENSSSCT00000009901	ENSSSCG00000009041	-
>ssc-miR-4334-5p	ENSSSCT00000029598	ENSSSCG00000022069	PIGH
>ssc-miR-4334-5p	ENSSSCT00000026680	ENSSSCG00000022597	-
>ssc-miR-4334-5p	ENSSSCT00000022470	ENSSSCG00000030627	-
>ssc-miR-4334-5p	ENSSSCT00000003791	ENSSSCG00000030627	-
>ssc-miR-4334-5p	ENSSSCT00000025377	ENSSSCG00000026324	CRLF2
>ssc-miR-4334-5p	ENSSSCT00000016292	ENSSSCG00000014935	FAT3
>ssc-miR-4334-5p	ENSSSCT00000029626	ENSSSCG00000021676	HEATR4
>ssc-miR-4334-5p	ENSSSCT00000006814	ENSSSCG00000006218	PDE7A
>ssc-miR-4334-5p	ENSSSCT00000006814	ENSSSCG00000006218	PDE7A
>ssc-miR-4334-5p	ENSSSCT00000031513	ENSSSCG00000022121	-
>ssc-miR-4334-5p	ENSSSCT00000031821	ENSSSCG00000021839	-
>ssc-miR-4334-5p	ENSSSCT00000014665	ENSSSCG00000013421	PTBP1
>ssc-miR-4334-5p	ENSSSCT00000014665	ENSSSCG00000013421	PTBP1
>ssc-miR-4334-5p	ENSSSCT00000028707	ENSSSCG00000030370	-
>ssc-miR-4334-5p	ENSSSCT00000030599	ENSSSCG00000022103	-
>ssc-miR-4334-5p	ENSSSCT00000006815	ENSSSCG00000006219	MTFR1
>ssc-miR-4334-5p	ENSSSCT00000026470	ENSSSCG00000030268	-
>ssc-miR-4334-5p	ENSSSCT00000028944	ENSSSCG00000026473	-
>ssc-miR-4334-5p	ENSSSCT00000010445	ENSSSCG00000009527	FGF14
>ssc-miR-4334-5p	ENSSSCT00000012037	ENSSSCG00000010996	BAG1
>ssc-miR-4334-5p	ENSSSCT00000030678	ENSSSCG00000022620	-
>ssc-miR-4334-5p	ENSSSCT00000017884	ENSSSCG00000016423	DPP6
>ssc-miR-4334-5p	ENSSSCT00000023233	ENSSSCG00000030462	-
>ssc-miR-4334-5p	ENSSSCT00000009672	ENSSSCG00000008836	-
>ssc-miR-4334-5p	ENSSSCT00000023273	ENSSSCG00000030517	-
>ssc-miR-4334-5p	ENSSSCT00000026354	ENSSSCG00000016427	XRCC2
>ssc-miR-4334-5p	ENSSSCT00000014373	ENSSSCG00000013153	-
>ssc-miR-4334-5p	ENSSSCT00000030047	ENSSSCG00000023359	-
>ssc-miR-4334-5p	ENSSSCT00000030484	ENSSSCG00000029496	-
>ssc-miR-4334-5p	ENSSSCT00000017887	ENSSSCG00000016426	ACTR3B
>ssc-miR-4334-5p	ENSSSCT00000029882	ENSSSCG00000025120	BORA
>ssc-miR-4334-5p	ENSSSCT00000029882	ENSSSCG00000025120	BORA
>ssc-miR-4334-5p	ENSSSCT00000030474	ENSSSCG00000030358	-
>ssc-miR-4334-5p	ENSSSCT00000007848	ENSSSCG00000007174	-
>ssc-miR-4334-5p	ENSSSCT00000030725	ENSSSCG00000028381	FLYWCH1
>ssc-miR-4334-5p	ENSSSCT00000027588	ENSSSCG00000021094	-
>ssc-miR-4334-5p	ENSSSCT00000027588	ENSSSCG00000021094	-
>ssc-miR-4334-5p	ENSSSCT00000036036	ENSSSCG00000006288	SELP
>ssc-miR-4334-5p	ENSSSCT00000006891	ENSSSCG00000006288	SELP
>ssc-miR-4334-5p	ENSSSCT00000035164	ENSSSCG00000006288	SELP
>ssc-miR-4334-5p	ENSSSCT00000011960	ENSSSCG00000010928	-
>ssc-miR-4334-5p	ENSSSCT00000025990	ENSSSCG00000024802	MACC1
>ssc-miR-4334-5p	ENSSSCT00000003199	ENSSSCG00000002895	-
>ssc-miR-4334-5p	ENSSSCT00000031168	ENSSSCG00000028438	-
>ssc-miR-4334-5p	ENSSSCT00000016752	ENSSSCG00000015377	ABCB5
>ssc-miR-4334-5p	ENSSSCT00000028864	ENSSSCG00000014390	FCHSD1
>ssc-miR-4334-5p	ENSSSCT00000015727	ENSSSCG00000014390	FCHSD1
>ssc-miR-4334-5p	ENSSSCT00000030281	ENSSSCG00000021437	STAT4
>ssc-miR-4334-5p	ENSSSCT00000024954	ENSSSCG00000021202	-
>ssc-miR-4334-5p	ENSSSCT00000018386	ENSSSCG00000016882	PARP8
>ssc-miR-4334-5p	ENSSSCT00000025096	ENSSSCG00000022173	ANKRD50
>ssc-miR-4334-5p	ENSSSCT00000036613	ENSSSCG00000015318	CDK6
>ssc-miR-4334-5p	ENSSSCT00000026619	ENSSSCG00000021899	PIEZO2
>ssc-miR-4334-5p	ENSSSCT00000010448	ENSSSCG00000009530	CCDC168
>ssc-miR-4334-5p	ENSSSCT00000010448	ENSSSCG00000009530	CCDC168
>ssc-miR-4334-5p	ENSSSCT00000031346	ENSSSCG00000020986	CAPN13
>ssc-miR-4334-5p	ENSSSCT00000026249	ENSSSCG00000020986	CAPN13
>ssc-miR-4334-5p	ENSSSCT00000025287	ENSSSCG00000023455	NFIX
>ssc-miR-4334-5p	ENSSSCT00000015417	ENSSSCG00000014114	PAPD4
>ssc-miR-4334-5p	ENSSSCT00000011063	ENSSSCG00000010102	SLC7A4
>ssc-miR-4334-5p	ENSSSCT00000015728	ENSSSCG00000014391	ARAP3
>ssc-miR-4334-5p	ENSSSCT00000002349	ENSSSCG00000002078	-
>ssc-miR-4334-5p	ENSSSCT00000004080	ENSSSCG00000003682	ANKRD12
>ssc-miR-4334-5p	ENSSSCT00000004080	ENSSSCG00000003682	ANKRD12
>ssc-miR-4334-5p	ENSSSCT00000012922	ENSSSCG00000011810	-
>ssc-miR-4334-5p	ENSSSCT00000017913	ENSSSCG00000016450	NOS3
>ssc-miR-4334-5p	ENSSSCT00000026999	ENSSSCG00000009532	-
>ssc-miR-4334-5p	ENSSSCT00000010450	ENSSSCG00000009532	-
>ssc-miR-4334-5p	ENSSSCT00000032526	ENSSSCG00000025373	-
>ssc-miR-4334-5p	ENSSSCT00000027066	ENSSSCG00000027965	-
>ssc-miR-4334-5p	ENSSSCT00000027066	ENSSSCG00000027965	-
>ssc-miR-4334-5p	ENSSSCT00000023718	ENSSSCG00000027429	-
>ssc-miR-4334-5p	ENSSSCT00000000660	ENSSSCG00000000614	GRIN2B
>ssc-miR-4334-5p	ENSSSCT00000000660	ENSSSCG00000000614	GRIN2B
>ssc-miR-4334-5p	ENSSSCT00000031490	ENSSSCG00000026930	HIST1H2BN
>ssc-miR-4334-5p	ENSSSCT00000025453	ENSSSCG00000029576	ZNF239
>ssc-miR-4334-5p	ENSSSCT00000002568	ENSSSCG00000002306	GALNT16
>ssc-miR-4334-5p	ENSSSCT00000023054	ENSSSCG00000022155	RBPJ
>ssc-miR-4334-5p	ENSSSCT00000012496	ENSSSCG00000011416	DOCK3
>ssc-miR-4334-5p	ENSSSCT00000012496	ENSSSCG00000011416	DOCK3
>ssc-miR-4334-5p	ENSSSCT00000012496	ENSSSCG00000011416	DOCK3
>ssc-miR-4334-5p	ENSSSCT00000036588	ENSSSCG00000008844	KDR
>ssc-miR-4334-5p	ENSSSCT00000036335	ENSSSCG00000008844	KDR
>ssc-miR-4334-5p	ENSSSCT00000009683	ENSSSCG00000008844	KDR
>ssc-miR-4334-5p	ENSSSCT00000028858	ENSSSCG00000029463	-
>ssc-miR-4334-5p	ENSSSCT00000035764	ENSSSCG00000009048	GAB1
>ssc-miR-4334-5p	ENSSSCT00000032897	ENSSSCG00000009048	GAB1
>ssc-miR-4334-5p	ENSSSCT00000034785	ENSSSCG00000009048	GAB1
>ssc-miR-4334-5p	ENSSSCT00000009909	ENSSSCG00000009048	GAB1
>ssc-miR-4334-5p	ENSSSCT00000028612	ENSSSCG00000026708	-
>ssc-miR-4334-5p	ENSSSCT00000028612	ENSSSCG00000026708	-
>ssc-miR-4334-5p	ENSSSCT00000018387	ENSSSCG00000016883	ISL1
>ssc-miR-4334-5p	ENSSSCT00000022940	ENSSSCG00000029614	-
>ssc-miR-4334-5p	ENSSSCT00000024408	ENSSSCG00000026706	-
>ssc-miR-4334-5p	ENSSSCT00000012630	ENSSSCG00000011540	SETD5
>ssc-miR-4334-5p	ENSSSCT00000030234	ENSSSCG00000023925	PSKH1
>ssc-miR-4334-5p	ENSSSCT00000024928	ENSSSCG00000015350	THSD7A
>ssc-miR-4334-5p	ENSSSCT00000016724	ENSSSCG00000015350	THSD7A
>ssc-miR-4334-5p	ENSSSCT00000025355	ENSSSCG00000015350	THSD7A
>ssc-miR-4334-5p	ENSSSCT00000016753	ENSSSCG00000015378	SP4
>ssc-miR-4334-5p	ENSSSCT00000015399	ENSSSCG00000014097	PDE8B
>ssc-miR-4334-5p	ENSSSCT00000015399	ENSSSCG00000014097	PDE8B
>ssc-miR-4334-5p	ENSSSCT00000024669	ENSSSCG00000025592	TP63
>ssc-miR-4334-5p	ENSSSCT00000024669	ENSSSCG00000025592	TP63
>ssc-miR-4334-5p	ENSSSCT00000015774	ENSSSCG00000014430	ABLIM3
>ssc-miR-4334-5p	ENSSSCT00000029267	ENSSSCG00000025824	-
>ssc-miR-4334-5p	ENSSSCT00000024513	ENSSSCG00000022213	-
>ssc-miR-4334-5p	ENSSSCT00000006819	ENSSSCG00000006223	-
>ssc-miR-4334-5p	ENSSSCT00000009910	ENSSSCG00000009049	USP38
>ssc-miR-4334-5p	ENSSSCT00000024632	ENSSSCG00000009049	USP38
>ssc-miR-4334-5p	ENSSSCT00000027160	ENSSSCG00000009049	USP38
>ssc-miR-4334-5p	ENSSSCT00000025279	ENSSSCG00000023217	DCTN6
>ssc-miR-4334-5p	ENSSSCT00000025173	ENSSSCG00000028792	-
>ssc-miR-4334-5p	ENSSSCT00000026695	ENSSSCG00000025893	ZBTB17
>ssc-miR-4334-5p	ENSSSCT00000026695	ENSSSCG00000025893	ZBTB17
>ssc-miR-4334-5p	ENSSSCT00000004506	ENSSSCG00000004077	FBXO5
>ssc-miR-4334-5p	ENSSSCT00000016754	ENSSSCG00000015379	DNAH11
>ssc-miR-4334-5p	ENSSSCT00000016754	ENSSSCG00000015379	DNAH11
>ssc-miR-4334-5p	ENSSSCT00000006821	ENSSSCG00000006225	TTPA
>ssc-miR-4334-5p	ENSSSCT00000027968	ENSSSCG00000023081	-
>ssc-miR-4334-5p	ENSSSCT00000017905	ENSSSCG00000016443	TMEM176A
>ssc-miR-4334-5p	ENSSSCT00000012884	ENSSSCG00000011772	-
>ssc-miR-4334-5p	ENSSSCT00000002331	ENSSSCG00000002084	-
>ssc-miR-4334-5p	ENSSSCT00000030381	ENSSSCG00000027557	CDC14B
>ssc-miR-4334-5p	ENSSSCT00000029402	ENSSSCG00000026276	-
>ssc-miR-4334-5p	ENSSSCT00000029402	ENSSSCG00000026276	-
>ssc-miR-4334-5p	ENSSSCT00000030884	ENSSSCG00000026276	-
>ssc-miR-4334-5p	ENSSSCT00000030884	ENSSSCG00000026276	-
>ssc-miR-4334-5p	ENSSSCT00000032400	ENSSSCG00000026276	-
>ssc-miR-4334-5p	ENSSSCT00000032400	ENSSSCG00000026276	-
>ssc-miR-4334-5p	ENSSSCT00000027176	ENSSSCG00000026005	SAMD13
>ssc-miR-4334-5p	ENSSSCT00000017995	ENSSSCG00000016527	SLC13A4
>ssc-miR-4334-5p	ENSSSCT00000030916	ENSSSCG00000021778	-
>ssc-miR-4334-5p	ENSSSCT00000027808	ENSSSCG00000021581	CLCN2
>ssc-miR-4334-5p	ENSSSCT00000025037	ENSSSCG00000025851	-
>ssc-miR-4334-5p	ENSSSCT00000025037	ENSSSCG00000025851	-
>ssc-miR-4334-5p	ENSSSCT00000011139	ENSSSCG00000010173	SPRTN
>ssc-miR-4334-5p	ENSSSCT00000029544	ENSSSCG00000026530	GPR19
>ssc-miR-4334-5p	ENSSSCT00000028498	ENSSSCG00000027984	ZWINT
>ssc-miR-4334-5p	ENSSSCT00000000033	ENSSSCG00000000031	MCAT
>ssc-miR-4334-5p	ENSSSCT00000035501	ENSSSCG00000000031	MCAT
>ssc-miR-4334-5p	ENSSSCT00000034353	ENSSSCG00000000031	MCAT
>ssc-miR-4334-5p	ENSSSCT00000019410	ENSSSCG00000017835	CLUH
>ssc-miR-4334-5p	ENSSSCT00000019410	ENSSSCG00000017835	CLUH
>ssc-miR-4334-5p	ENSSSCT00000027329	ENSSSCG00000024027	PAFAH1B2
>ssc-miR-4334-5p	ENSSSCT00000017996	ENSSSCG00000016528	CNOT4
>ssc-miR-4334-5p	ENSSSCT00000009515	ENSSSCG00000008697	HUNTINGTIN
>ssc-miR-4334-5p	ENSSSCT00000009515	ENSSSCG00000008697	HUNTINGTIN
>ssc-miR-4334-5p	ENSSSCT00000027687	ENSSSCG00000020879	-
>ssc-miR-4334-5p	ENSSSCT00000006256	ENSSSCG00000005689	FNBP1
>ssc-miR-4334-5p	ENSSSCT00000009590	ENSSSCG00000008765	PCDH7
>ssc-miR-4334-5p	ENSSSCT00000009590	ENSSSCG00000008765	PCDH7
>ssc-miR-4334-5p	ENSSSCT00000002835	ENSSSCG00000002551	-
>ssc-miR-4334-5p	ENSSSCT00000023238	ENSSSCG00000023868	C3AR1
>ssc-miR-4334-5p	ENSSSCT00000006823	ENSSSCG00000006227	GGH
>ssc-miR-4334-5p	ENSSSCT00000004510	ENSSSCG00000004081	-
>ssc-miR-4334-5p	ENSSSCT00000004510	ENSSSCG00000004081	-
>ssc-miR-4334-5p	ENSSSCT00000006268	ENSSSCG00000005699	HMCN2
>ssc-miR-4334-5p	ENSSSCT00000015732	ENSSSCG00000014394	RNF14
>ssc-miR-4334-5p	ENSSSCT00000011141	ENSSSCG00000010175	GNPAT
>ssc-miR-4334-5p	ENSSSCT00000006270	ENSSSCG00000005701	ASS1
>ssc-miR-4334-5p	ENSSSCT00000018788	ENSSSCG00000017259	PRKAR1A
>ssc-miR-4334-5p	ENSSSCT00000018788	ENSSSCG00000017259	PRKAR1A
>ssc-miR-4334-5p	ENSSSCT00000014377	ENSSSCG00000013157	OR5B21
>ssc-miR-4334-5p	ENSSSCT00000004084	ENSSSCG00000003686	-
>ssc-miR-4334-5p	ENSSSCT00000022855	ENSSSCG00000027524	-
>ssc-miR-4334-5p	ENSSSCT00000032163	ENSSSCG00000027905	-
>ssc-miR-4334-5p	ENSSSCT00000023940	ENSSSCG00000021035	-
>ssc-miR-4334-5p	ENSSSCT00000027896	ENSSSCG00000021035	-
>ssc-miR-4334-5p	ENSSSCT00000016440	ENSSSCG00000015074	SIDT2
>ssc-miR-4334-5p	ENSSSCT00000012497	ENSSSCG00000011417	VPRBP
>ssc-miR-4334-5p	ENSSSCT00000027144	ENSSSCG00000023939	-
>ssc-miR-4334-5p	ENSSSCT00000010951	ENSSSCG00000009994	MTMR3
>ssc-miR-4334-5p	ENSSSCT00000007840	ENSSSCG00000007167	VPS16
>ssc-miR-4334-5p	ENSSSCT00000010376	ENSSSCG00000009465	-
>ssc-miR-4334-5p	ENSSSCT00000026035	ENSSSCG00000025380	-
>ssc-miR-4334-5p	ENSSSCT00000022849	ENSSSCG00000025380	-
>ssc-miR-4334-5p	ENSSSCT00000028109	ENSSSCG00000023909	THPO
>ssc-miR-4334-5p	ENSSSCT00000010375	ENSSSCG00000009464	-
>ssc-miR-4334-5p	ENSSSCT00000031423	ENSSSCG00000023902	-
>ssc-miR-4334-5p	ENSSSCT00000025425	ENSSSCG00000028422	-
>ssc-miR-4334-5p	ENSSSCT00000009924	ENSSSCG00000009060	MAML3
>ssc-miR-4334-5p	ENSSSCT00000009924	ENSSSCG00000009060	MAML3
>ssc-miR-4334-5p	ENSSSCT00000009595	ENSSSCG00000008770	KIAA1239
>ssc-miR-4334-5p	ENSSSCT00000018793	ENSSSCG00000017264	AMZ2
>ssc-miR-4334-5p	ENSSSCT00000031029	ENSSSCG00000022207	-
>ssc-miR-4334-5p	ENSSSCT00000027194	ENSSSCG00000016535	CALD1
>ssc-miR-4334-5p	ENSSSCT00000018005	ENSSSCG00000016535	CALD1
>ssc-miR-4334-5p	ENSSSCT00000031119	ENSSSCG00000016535	CALD1
>ssc-miR-4334-5p	ENSSSCT00000018282	ENSSSCG00000016794	MYO10
>ssc-miR-4334-5p	ENSSSCT00000032495	ENSSSCG00000024452	-
>ssc-miR-4334-5p	ENSSSCT00000011375	ENSSSCG00000010391	ERCC6
>ssc-miR-4334-5p	ENSSSCT00000011375	ENSSSCG00000010391	ERCC6
>ssc-miR-4334-5p	ENSSSCT00000030092	ENSSSCG00000027579	MEF2BNB
>ssc-miR-4334-5p	ENSSSCT00000006275	ENSSSCG00000005706	ABL1
>ssc-miR-4334-5p	ENSSSCT00000017915	ENSSSCG00000016452	GIMAP8
>ssc-miR-4334-5p	ENSSSCT00000024821	ENSSSCG00000029367	CARD6
>ssc-miR-4334-5p	ENSSSCT00000033698	ENSSSCG00000008675	LETM1
>ssc-miR-4334-5p	ENSSSCT00000009492	ENSSSCG00000008675	LETM1
>ssc-miR-4334-5p	ENSSSCT00000023933	ENSSSCG00000020711	RAB33B
>ssc-miR-4334-5p	ENSSSCT00000009598	ENSSSCG00000008773	PGM2
>ssc-miR-4334-5p	ENSSSCT00000030585	ENSSSCG00000022790	SNX2
>ssc-miR-4334-5p	ENSSSCT00000031249	ENSSSCG00000021273	-
>ssc-miR-4334-5p	ENSSSCT00000031249	ENSSSCG00000021273	-
>ssc-miR-4334-5p	ENSSSCT00000017409	ENSSSCG00000015988	HNRNPA3
>ssc-miR-4334-5p	ENSSSCT00000018101	ENSSSCG00000016626	CFTR
>ssc-miR-4334-5p	ENSSSCT00000016697	ENSSSCG00000015324	GNG11
>ssc-miR-4334-5p	ENSSSCT00000029709	ENSSSCG00000027395	-
>ssc-miR-4334-5p	ENSSSCT00000025019	ENSSSCG00000027395	-
>ssc-miR-4334-5p	ENSSSCT00000000671	ENSSSCG00000000625	LRP6
>ssc-miR-4334-5p	ENSSSCT00000023019	ENSSSCG00000030396	SETD7
>ssc-miR-4334-5p	ENSSSCT00000002576	ENSSSCG00000002314	-
>ssc-miR-4334-5p	ENSSSCT00000031801	ENSSSCG00000021190	MADCAM1
>ssc-miR-4334-5p	ENSSSCT00000023867	ENSSSCG00000021190	MADCAM1
>ssc-miR-4334-5p	ENSSSCT00000012505	ENSSSCG00000011425	-
>ssc-miR-4334-5p	ENSSSCT00000018011	ENSSSCG00000016541	SLC35B4
>ssc-miR-4334-5p	ENSSSCT00000031824	ENSSSCG00000016541	SLC35B4
>ssc-miR-4334-5p	ENSSSCT00000003044	ENSSSCG00000002747	PMFBP1
>ssc-miR-4334-5p	ENSSSCT00000007841	ENSSSCG00000007168	PCED1A
>ssc-miR-4334-5p	ENSSSCT00000027547	ENSSSCG00000025931	-
>ssc-miR-4334-5p	ENSSSCT00000000313	ENSSSCG00000000292	ZNF385A
>ssc-miR-4334-5p	ENSSSCT00000029912	ENSSSCG00000001071	-
>ssc-miR-4334-5p	ENSSSCT00000029912	ENSSSCG00000001071	-
>ssc-miR-4334-5p	ENSSSCT00000023576	ENSSSCG00000001071	-
>ssc-miR-4334-5p	ENSSSCT00000029683	ENSSSCG00000001071	-
>ssc-miR-4334-5p	ENSSSCT00000029683	ENSSSCG00000001071	-
>ssc-miR-4334-5p	ENSSSCT00000024138	ENSSSCG00000030423	-
>ssc-miR-4334-5p	ENSSSCT00000025845	ENSSSCG00000028442	-
>ssc-miR-4334-5p	ENSSSCT00000028898	ENSSSCG00000023820	-
>ssc-miR-4334-5p	ENSSSCT00000004375	ENSSSCG00000003956	-
>ssc-miR-4334-5p	ENSSSCT00000015302	ENSSSCG00000014009	CNOT6
>ssc-miR-4334-5p	ENSSSCT00000029225	ENSSSCG00000024591	ETV1
>ssc-miR-4334-5p	ENSSSCT00000029225	ENSSSCG00000024591	ETV1
>ssc-miR-4334-5p	ENSSSCT00000006285	ENSSSCG00000005715	-
>ssc-miR-4334-5p	ENSSSCT00000027680	ENSSSCG00000028728	RPN2
>ssc-miR-4334-5p	ENSSSCT00000023544	ENSSSCG00000020970	IL6
>ssc-miR-4334-5p	ENSSSCT00000006706	ENSSSCG00000006114	CU207250.1
>ssc-miR-4334-5p	ENSSSCT00000011143	ENSSSCG00000010177	TRIM67
>ssc-miR-4334-5p	ENSSSCT00000024723	ENSSSCG00000023266	-
>ssc-miR-4334-5p	ENSSSCT00000032474	ENSSSCG00000025180	RPL31
>ssc-miR-4334-5p	ENSSSCT00000032474	ENSSSCG00000025180	RPL31
>ssc-miR-4334-5p	ENSSSCT00000005467	ENSSSCG00000004955	-
>ssc-miR-4334-5p	ENSSSCT00000005467	ENSSSCG00000004955	-
>ssc-miR-4334-5p	ENSSSCT00000015403	ENSSSCG00000014101	-
>ssc-miR-4334-5p	ENSSSCT00000027916	ENSSSCG00000020925	-
>ssc-miR-4334-5p	ENSSSCT00000006286	ENSSSCG00000005716	POMT1
>ssc-miR-4334-5p	ENSSSCT00000026533	ENSSSCG00000024399	EVC2
>ssc-miR-4334-5p	ENSSSCT00000025725	ENSSSCG00000022525	-
>ssc-miR-4334-5p	ENSSSCT00000025725	ENSSSCG00000022525	-
>ssc-miR-4334-5p	ENSSSCT00000032448	ENSSSCG00000025830	NUP93
>ssc-miR-4334-5p	ENSSSCT00000004511	ENSSSCG00000004082	-
>ssc-miR-4334-5p	ENSSSCT00000004511	ENSSSCG00000004082	-
>ssc-miR-4334-5p	ENSSSCT00000029302	ENSSSCG00000027676	-
>ssc-miR-4334-5p	ENSSSCT00000018530	ENSSSCG00000017018	TENM2
>ssc-miR-4334-5p	ENSSSCT00000006707	ENSSSCG00000006115	RUNX1T1
>ssc-miR-4334-5p	ENSSSCT00000029748	ENSSSCG00000028701	-
>ssc-miR-4334-5p	ENSSSCT00000026520	ENSSSCG00000022918	-
>ssc-miR-4334-5p	ENSSSCT00000026520	ENSSSCG00000022918	-
>ssc-miR-4334-5p	ENSSSCT00000026520	ENSSSCG00000022918	-
>ssc-miR-4334-5p	ENSSSCT00000002577	ENSSSCG00000002315	SLC8A3
>ssc-miR-4334-5p	ENSSSCT00000015802	ENSSSCG00000014454	-
>ssc-miR-4334-5p	ENSSSCT00000025189	ENSSSCG00000022932	SNW1
>ssc-miR-4334-5p	ENSSSCT00000009498	ENSSSCG00000008681	NELFA
>ssc-miR-4334-5p	ENSSSCT00000031404	ENSSSCG00000029907	ABCA13
>ssc-miR-4334-5p	ENSSSCT00000010382	ENSSSCG00000009469	-
>ssc-miR-4334-5p	ENSSSCT00000011593	ENSSSCG00000010599	-
>ssc-miR-4334-5p	ENSSSCT00000011594	ENSSSCG00000010599	-
>ssc-miR-4334-5p	ENSSSCT00000024869	ENSSSCG00000028127	-
>ssc-miR-4334-5p	ENSSSCT00000009800	ENSSSCG00000008946	ADAMTS3
>ssc-miR-4334-5p	ENSSSCT00000029322	ENSSSCG00000021148	-
>ssc-miR-4334-5p	ENSSSCT00000005470	ENSSSCG00000004958	-
>ssc-miR-4334-5p	ENSSSCT00000011067	ENSSSCG00000010106	-
>ssc-miR-4334-5p	ENSSSCT00000027653	ENSSSCG00000022659	CLTC
>ssc-miR-4334-5p	ENSSSCT00000023729	ENSSSCG00000029920	ELF2
>ssc-miR-4334-5p	ENSSSCT00000025761	ENSSSCG00000023330	-
>ssc-miR-4334-5p	ENSSSCT00000017408	ENSSSCG00000015987	NFE2L2
>ssc-miR-4334-5p	ENSSSCT00000031482	ENSSSCG00000028274	FAM131B
>ssc-miR-4334-5p	ENSSSCT00000011650	ENSSSCG00000010651	ABLIM1
>ssc-miR-4334-5p	ENSSSCT00000030895	ENSSSCG00000029750	-
>ssc-miR-4334-5p	ENSSSCT00000029450	ENSSSCG00000029750	-
>ssc-miR-4334-5p	ENSSSCT00000022480	ENSSSCG00000028000	ZNF677
>ssc-miR-4334-5p	ENSSSCT00000011153	ENSSSCG00000010187	TAF5L
>ssc-miR-4334-5p	ENSSSCT00000023805	ENSSSCG00000030450	-
>ssc-miR-4334-5p	ENSSSCT00000028298	ENSSSCG00000030450	-
>ssc-miR-4334-5p	ENSSSCT00000029389	ENSSSCG00000026183	ZNF76
>ssc-miR-4334-5p	ENSSSCT00000006294	ENSSSCG00000005724	SETX
>ssc-miR-4334-5p	ENSSSCT00000028353	ENSSSCG00000026591	CCR4
>ssc-miR-4334-5p	ENSSSCT00000028188	ENSSSCG00000024592	ANKRD17
>ssc-miR-4334-5p	ENSSSCT00000010080	ENSSSCG00000009206	GPRIN3
>ssc-miR-4334-5p	ENSSSCT00000010080	ENSSSCG00000009206	GPRIN3
>ssc-miR-4334-5p	ENSSSCT00000026824	ENSSSCG00000025737	-
>ssc-miR-4334-5p	ENSSSCT00000000291	ENSSSCG00000000272	SP1
>ssc-miR-4334-5p	ENSSSCT00000018403	ENSSSCG00000016898	-
>ssc-miR-4334-5p	ENSSSCT00000022704	ENSSSCG00000021674	-
>ssc-miR-4334-5p	ENSSSCT00000030927	ENSSSCG00000028950	FMN2
>ssc-miR-4334-5p	ENSSSCT00000030917	ENSSSCG00000024603	-
>ssc-miR-4334-5p	ENSSSCT00000004383	ENSSSCG00000003963	-
>ssc-miR-4334-5p	ENSSSCT00000010082	ENSSSCG00000009208	HERC3
>ssc-miR-4334-5p	ENSSSCT00000023347	ENSSSCG00000008503	FEZ2
>ssc-miR-4334-5p	ENSSSCT00000023347	ENSSSCG00000008503	FEZ2
>ssc-miR-4334-5p	ENSSSCT00000009305	ENSSSCG00000008503	FEZ2
>ssc-miR-4334-5p	ENSSSCT00000009305	ENSSSCG00000008503	FEZ2
>ssc-miR-4334-5p	ENSSSCT00000032027	ENSSSCG00000021400	-
>ssc-miR-4334-5p	ENSSSCT00000031067	ENSSSCG00000029691	CORO1A
>ssc-miR-4334-5p	ENSSSCT00000033162	ENSSSCG00000004961	ITGA11
>ssc-miR-4334-5p	ENSSSCT00000025647	ENSSSCG00000027850	IL6
>ssc-miR-4334-5p	ENSSSCT00000035283	ENSSSCG00000027850	IL6
>ssc-miR-4334-5p	ENSSSCT00000035283	ENSSSCG00000027850	IL6
>ssc-miR-4334-5p	ENSSSCT00000026171	ENSSSCG00000022896	-
>ssc-miR-4334-5p	ENSSSCT00000002726	ENSSSCG00000002456	CHGA
>ssc-miR-4334-5p	ENSSSCT00000010736	ENSSSCG00000009794	MLXIP
>ssc-miR-4334-5p	ENSSSCT00000031523	ENSSSCG00000022624	CORO1C
>ssc-miR-4334-5p	ENSSSCT00000015737	ENSSSCG00000014399	ARHGAP26
>ssc-miR-4334-5p	ENSSSCT00000016729	ENSSSCG00000015355	-
>ssc-miR-4334-5p	ENSSSCT00000004213	ENSSSCG00000003807	DNAJC6
>ssc-miR-4334-5p	ENSSSCT00000022467	ENSSSCG00000008689	ZFYVE28
>ssc-miR-4334-5p	ENSSSCT00000009505	ENSSSCG00000008689	ZFYVE28
>ssc-miR-4334-5p	ENSSSCT00000009506	ENSSSCG00000008689	ZFYVE28
>ssc-miR-4334-5p	ENSSSCT00000028554	ENSSSCG00000029806	-
>ssc-miR-4334-5p	ENSSSCT00000009706	ENSSSCG00000008866	GUCY1A3
>ssc-miR-4334-5p	ENSSSCT00000007858	ENSSSCG00000007183	-
>ssc-miR-4334-5p	ENSSSCT00000007467	ENSSSCG00000006816	AHCYL1
>ssc-miR-4334-5p	ENSSSCT00000005785	ENSSSCG00000005250	-
>ssc-miR-4334-5p	ENSSSCT00000005785	ENSSSCG00000005250	-
>ssc-miR-4334-5p	ENSSSCT00000025216	ENSSSCG00000005250	-
>ssc-miR-4334-5p	ENSSSCT00000025216	ENSSSCG00000005250	-
>ssc-miR-4334-5p	ENSSSCT00000023924	ENSSSCG00000024539	-
>ssc-miR-4334-5p	ENSSSCT00000015107	ENSSSCG00000013829	SYDE1
>ssc-miR-4334-5p	ENSSSCT00000032040	ENSSSCG00000024888	-
>ssc-miR-4334-5p	ENSSSCT00000023351	ENSSSCG00000025610	AGAP3
>ssc-miR-4334-5p	ENSSSCT00000027781	ENSSSCG00000025610	AGAP3
>ssc-miR-4334-5p	ENSSSCT00000031193	ENSSSCG00000025610	AGAP3
>ssc-miR-4334-5p	ENSSSCT00000006309	ENSSSCG00000005738	RALGDS
>ssc-miR-4334-5p	ENSSSCT00000006309	ENSSSCG00000005738	RALGDS
>ssc-miR-4334-5p	ENSSSCT00000035261	ENSSSCG00000007185	SIRPB2
>ssc-miR-4334-5p	ENSSSCT00000007861	ENSSSCG00000007185	SIRPB2
>ssc-miR-4334-5p	ENSSSCT00000034143	ENSSSCG00000007185	SIRPB2
>ssc-miR-4334-5p	ENSSSCT00000033640	ENSSSCG00000007185	SIRPB2
>ssc-miR-4334-5p	ENSSSCT00000009709	ENSSSCG00000008869	ASIC5
>ssc-miR-4334-5p	ENSSSCT00000009945	ENSSSCG00000009079	INTU
>ssc-miR-4334-5p	ENSSSCT00000002728	ENSSSCG00000002457	ITPK1
>ssc-miR-4334-5p	ENSSSCT00000029337	ENSSSCG00000021646	KLF9
>ssc-miR-4334-5p	ENSSSCT00000026497	ENSSSCG00000022294	-
>ssc-miR-4334-5p	ENSSSCT00000009306	ENSSSCG00000008504	CRIM1
>ssc-miR-4334-5p	ENSSSCT00000001011	ENSSSCG00000000926	CEP290
>ssc-miR-4334-5p	ENSSSCT00000005792	ENSSSCG00000005257	-
>ssc-miR-4334-5p	ENSSSCT00000004091	ENSSSCG00000003693	MYOM1
>ssc-miR-4334-5p	ENSSSCT00000028416	ENSSSCG00000003693	MYOM1
>ssc-miR-4334-5p	ENSSSCT00000023687	ENSSSCG00000028844	-
>ssc-miR-4334-5p	ENSSSCT00000019344	ENSSSCG00000017772	SDF2
>ssc-miR-4334-5p	ENSSSCT00000012888	ENSSSCG00000011776	YEATS2
>ssc-miR-4334-5p	ENSSSCT00000012888	ENSSSCG00000011776	YEATS2
>ssc-miR-4334-5p	ENSSSCT00000029766	ENSSSCG00000024257	-
>ssc-miR-4334-5p	ENSSSCT00000030272	ENSSSCG00000022040	-
>ssc-miR-4334-5p	ENSSSCT00000028766	ENSSSCG00000021169	GORASP1
>ssc-miR-4334-5p	ENSSSCT00000028766	ENSSSCG00000021169	GORASP1
>ssc-miR-4334-5p	ENSSSCT00000028766	ENSSSCG00000021169	GORASP1
>ssc-miR-4334-5p	ENSSSCT00000028766	ENSSSCG00000021169	GORASP1
>ssc-miR-4334-5p	ENSSSCT00000024639	ENSSSCG00000023842	TRAT1
>ssc-miR-4334-5p	ENSSSCT00000000669	ENSSSCG00000000623	BCL2L14
>ssc-miR-4334-5p	ENSSSCT00000005799	ENSSSCG00000005264	ZFAND5
>ssc-miR-4334-5p	ENSSSCT00000016628	ENSSSCG00000015259	B3GAT1
>ssc-miR-4334-5p	ENSSSCT00000032595	ENSSSCG00000016633	MET
>ssc-miR-4334-5p	ENSSSCT00000018110	ENSSSCG00000016633	MET
>ssc-miR-4334-5p	ENSSSCT00000029809	ENSSSCG00000016333	-
>ssc-miR-4334-5p	ENSSSCT00000005022	ENSSSCG00000004547	PLEKHO2
>ssc-miR-4334-5p	ENSSSCT00000018021	ENSSSCG00000016551	TSGA13
>ssc-miR-4334-5p	ENSSSCT00000022924	ENSSSCG00000026078	GLCE
>ssc-miR-4334-5p	ENSSSCT00000011854	ENSSSCG00000010835	AIDA
>ssc-miR-4334-5p	ENSSSCT00000011148	ENSSSCG00000010182	CAPN9
>ssc-miR-4334-5p	ENSSSCT00000029015	ENSSSCG00000029745	FAM193A
>ssc-miR-4334-5p	ENSSSCT00000002731	ENSSSCG00000002460	-
>ssc-miR-4334-5p	ENSSSCT00000004214	ENSSSCG00000003808	AK3L1
>ssc-miR-4334-5p	ENSSSCT00000013065	ENSSSCG00000011940	DZIP3
>ssc-miR-4334-5p	ENSSSCT00000030773	ENSSSCG00000024897	-
>ssc-miR-4334-5p	ENSSSCT00000009614	ENSSSCG00000008788	-
>ssc-miR-4334-5p	ENSSSCT00000027856	ENSSSCG00000029515	PON3
>ssc-miR-4334-5p	ENSSSCT00000007863	ENSSSCG00000007187	NSFL1C
>ssc-miR-4334-5p	ENSSSCT00000006871	ENSSSCG00000024404	-
>ssc-miR-4334-5p	ENSSSCT00000025107	ENSSSCG00000024166	SLC2A6
>ssc-miR-4334-5p	ENSSSCT00000027016	ENSSSCG00000027598	-
>ssc-miR-4334-5p	ENSSSCT00000032307	ENSSSCG00000030658	SERPINF2
>ssc-miR-4334-5p	ENSSSCT00000032307	ENSSSCG00000030658	SERPINF2
>ssc-miR-4334-5p	ENSSSCT00000005027	ENSSSCG00000004551	ZNF609
>ssc-miR-4334-5p	ENSSSCT00000024578	ENSSSCG00000025217	PYCR1
>ssc-miR-4334-5p	ENSSSCT00000030111	ENSSSCG00000029620	TBC1D25
>ssc-miR-4334-5p	ENSSSCT00000000292	ENSSSCG00000000273	PRR13
>ssc-miR-4334-5p	ENSSSCT00000024274	ENSSSCG00000029529	-
>ssc-miR-4334-5p	ENSSSCT00000024274	ENSSSCG00000029529	-
>ssc-miR-4334-5p	ENSSSCT00000028218	ENSSSCG00000021960	-
>ssc-miR-4334-5p	ENSSSCT00000001123	ENSSSCG00000001030	-
>ssc-miR-4334-5p	ENSSSCT00000023041	ENSSSCG00000027178	MAN2B2
>ssc-miR-4334-5p	ENSSSCT00000028991	ENSSSCG00000022690	-
>ssc-miR-4334-5p	ENSSSCT00000018024	ENSSSCG00000016554	MEST
>ssc-miR-4334-5p	ENSSSCT00000018024	ENSSSCG00000016554	MEST
>ssc-miR-4334-5p	ENSSSCT00000032322	ENSSSCG00000030464	-
>ssc-miR-4334-5p	ENSSSCT00000016704	ENSSSCG00000015331	-
>ssc-miR-4334-5p	ENSSSCT00000006313	ENSSSCG00000005742	DBH
>ssc-miR-4334-5p	ENSSSCT00000031114	ENSSSCG00000022660	-
>ssc-miR-4334-5p	ENSSSCT00000033060	ENSSSCG00000007817	IL4R
>ssc-miR-4334-5p	ENSSSCT00000016732	ENSSSCG00000015357	MEOX2
>ssc-miR-4334-5p	ENSSSCT00000018671	ENSSSCG00000028685	-
>ssc-miR-4334-5p	ENSSSCT00000011453	ENSSSCG00000010465	TNKS2
>ssc-miR-4334-5p	ENSSSCT00000002379	ENSSSCG00000002127	CHD8
>ssc-miR-4334-5p	ENSSSCT00000002379	ENSSSCG00000002127	CHD8
>ssc-miR-4334-5p	ENSSSCT00000024902	ENSSSCG00000025930	-
>ssc-miR-4334-5p	ENSSSCT00000026795	ENSSSCG00000025930	-
>ssc-miR-4334-5p	ENSSSCT00000028090	ENSSSCG00000026297	KLB
>ssc-miR-4334-5p	ENSSSCT00000018802	ENSSSCG00000017272	HELZ
>ssc-miR-4334-5p	ENSSSCT00000011282	ENSSSCG00000010309	ZSWIM8
>ssc-miR-4334-5p	ENSSSCT00000028168	ENSSSCG00000023109	GNL2
>ssc-miR-4334-5p	ENSSSCT00000018423	ENSSSCG00000016917	ANKRD55
>ssc-miR-4334-5p	ENSSSCT00000018026	ENSSSCG00000016556	-
>ssc-miR-4334-5p	ENSSSCT00000027252	ENSSSCG00000022175	MYH15
>ssc-miR-4334-5p	ENSSSCT00000027777	ENSSSCG00000022867	GRPEL1
>ssc-miR-4334-5p	ENSSSCT00000023042	ENSSSCG00000025379	CTDSP2
>ssc-miR-4334-5p	ENSSSCT00000026428	ENSSSCG00000025192	RPL9
>ssc-miR-4334-5p	ENSSSCT00000012822	ENSSSCG00000011712	P2RY14
>ssc-miR-4334-5p	ENSSSCT00000003142	ENSSSCG00000002841	N4BP1
>ssc-miR-4334-5p	ENSSSCT00000004093	ENSSSCG00000003694	EMILIN2
>ssc-miR-4334-5p	ENSSSCT00000024731	ENSSSCG00000023520	PCSK5
>ssc-miR-4334-5p	ENSSSCT00000022354	ENSSSCG00000025635	-
>ssc-miR-4334-5p	ENSSSCT00000004522	ENSSSCG00000004091	AKAP12
>ssc-miR-4334-5p	ENSSSCT00000004522	ENSSSCG00000004091	AKAP12
>ssc-miR-4334-5p	ENSSSCT00000029368	ENSSSCG00000021227	HGD
>ssc-miR-4334-5p	ENSSSCT00000024338	ENSSSCG00000025457	-
>ssc-miR-4334-5p	ENSSSCT00000016705	ENSSSCG00000015332	PON1
>ssc-miR-4334-5p	ENSSSCT00000031836	ENSSSCG00000015631	GRB10
>ssc-miR-4334-5p	ENSSSCT00000017025	ENSSSCG00000015631	GRB10
>ssc-miR-4334-5p	ENSSSCT00000022874	ENSSSCG00000029385	LIAS
>ssc-miR-4334-5p	ENSSSCT00000008697	ENSSSCG00000007935	C16orf71
>ssc-miR-4334-5p	ENSSSCT00000018302	ENSSSCG00000016810	-
>ssc-miR-4334-5p	ENSSSCT00000023589	ENSSSCG00000016810	-
>ssc-miR-4334-5p	ENSSSCT00000023586	ENSSSCG00000024912	WDR5
>ssc-miR-4334-5p	ENSSSCT00000034013	ENSSSCG00000016916	IL6ST
>ssc-miR-4334-5p	ENSSSCT00000018422	ENSSSCG00000016916	IL6ST
>ssc-miR-4334-5p	ENSSSCT00000011380	ENSSSCG00000010396	PARG
>ssc-miR-4334-5p	ENSSSCT00000025780	ENSSSCG00000029039	-
>ssc-miR-4334-5p	ENSSSCT00000015817	ENSSSCG00000030332	-
>ssc-miR-4334-5p	ENSSSCT00000015818	ENSSSCG00000021605	-
>ssc-miR-4334-5p	ENSSSCT00000024572	ENSSSCG00000023744	-
>ssc-miR-4334-5p	ENSSSCT00000029791	ENSSSCG00000020860	-
>ssc-miR-4334-5p	ENSSSCT00000030712	ENSSSCG00000023673	-
>ssc-miR-4334-5p	ENSSSCT00000023303	ENSSSCG00000023673	-
>ssc-miR-4334-5p	ENSSSCT00000023918	ENSSSCG00000026160	-
>ssc-miR-4334-5p	ENSSSCT00000030219	ENSSSCG00000025663	-
>ssc-miR-4334-5p	ENSSSCT00000030941	ENSSSCG00000024485	RUNDC3B
>ssc-miR-4334-5p	ENSSSCT00000030941	ENSSSCG00000024485	RUNDC3B
>ssc-miR-4334-5p	ENSSSCT00000026738	ENSSSCG00000024485	RUNDC3B
>ssc-miR-4334-5p	ENSSSCT00000026738	ENSSSCG00000024485	RUNDC3B
>ssc-miR-4334-5p	ENSSSCT00000005813	ENSSSCG00000005278	PRUNE2
>ssc-miR-4334-5p	ENSSSCT00000005813	ENSSSCG00000005278	PRUNE2
>ssc-miR-4334-5p	ENSSSCT00000005813	ENSSSCG00000005278	PRUNE2
>ssc-miR-4334-5p	ENSSSCT00000005813	ENSSSCG00000005278	PRUNE2
>ssc-miR-4334-5p	ENSSSCT00000005813	ENSSSCG00000005278	PRUNE2
>ssc-miR-4334-5p	ENSSSCT00000005813	ENSSSCG00000005278	PRUNE2
>ssc-miR-4334-5p	ENSSSCT00000022404	ENSSSCG00000021312	-
>ssc-miR-4334-5p	ENSSSCT00000018227	ENSSSCG00000016745	DDX56
>ssc-miR-4334-5p	ENSSSCT00000034816	ENSSSCG00000012766	BGN
>ssc-miR-4334-5p	ENSSSCT00000035033	ENSSSCG00000012766	BGN
>ssc-miR-4334-5p	ENSSSCT00000013956	ENSSSCG00000012766	BGN
>ssc-miR-4334-5p	ENSSSCT00000014293	ENSSSCG00000024015	FADS1
>ssc-miR-4334-5p	ENSSSCT00000014288	ENSSSCG00000024015	FADS1
>ssc-miR-4334-5p	ENSSSCT00000000520	ENSSSCG00000000482	IL22
>ssc-miR-4334-5p	ENSSSCT00000036137	ENSSSCG00000000482	IL22
>ssc-miR-4334-5p	ENSSSCT00000018137	ENSSSCG00000016659	-
>ssc-miR-4334-5p	ENSSSCT00000023746	ENSSSCG00000023298	-
>ssc-miR-4334-5p	ENSSSCT00000028631	ENSSSCG00000029144	-
>ssc-miR-4334-5p	ENSSSCT00000000565	ENSSSCG00000000523	BBS10
>ssc-miR-4334-5p	ENSSSCT00000029950	ENSSSCG00000022942	-
>ssc-miR-4334-5p	ENSSSCT00000030125	ENSSSCG00000021732	CRYBG3
>ssc-miR-4334-5p	ENSSSCT00000024169	ENSSSCG00000021732	CRYBG3
>ssc-miR-4334-5p	ENSSSCT00000008742	ENSSSCG00000007979	LUC7L
>ssc-miR-4334-5p	ENSSSCT00000016858	ENSSSCG00000015475	MYOG
>ssc-miR-4334-5p	ENSSSCT00000007370	ENSSSCG00000006728	GDAP2
>ssc-miR-4334-5p	ENSSSCT00000018029	ENSSSCG00000016559	-
>ssc-miR-4334-5p	ENSSSCT00000018116	ENSSSCG00000016638	MDFIC
>ssc-miR-4334-5p	ENSSSCT00000002733	ENSSSCG00000002462	COX8C
>ssc-miR-4334-5p	ENSSSCT00000030456	ENSSSCG00000021885	-
>ssc-miR-4334-5p	ENSSSCT00000030142	ENSSSCG00000027275	HHLA2
>ssc-miR-4334-5p	ENSSSCT00000024843	ENSSSCG00000027275	HHLA2
>ssc-miR-4334-5p	ENSSSCT00000018117	ENSSSCG00000016639	FOXP2
>ssc-miR-4334-5p	ENSSSCT00000028528	ENSSSCG00000027073	-
>ssc-miR-4334-5p	ENSSSCT00000009956	ENSSSCG00000009090	KIAA1109
>ssc-miR-4334-5p	ENSSSCT00000009956	ENSSSCG00000009090	KIAA1109
>ssc-miR-4334-5p	ENSSSCT00000028546	ENSSSCG00000030072	IQGAP1
>ssc-miR-4334-5p	ENSSSCT00000005038	ENSSSCG00000004561	HERC1
>ssc-miR-4334-5p	ENSSSCT00000004529	ENSSSCG00000004096	-
>ssc-miR-4334-5p	ENSSSCT00000006713	ENSSSCG00000006121	TMEM55A
>ssc-miR-4334-5p	ENSSSCT00000010315	ENSSSCG00000009414	ZC3H13
>ssc-miR-4334-5p	ENSSSCT00000031113	ENSSSCG00000022593	TSHR
>ssc-miR-4334-5p	ENSSSCT00000024563	ENSSSCG00000022593	TSHR
>ssc-miR-4334-5p	ENSSSCT00000031571	ENSSSCG00000022895	-
>ssc-miR-4334-5p	ENSSSCT00000033168	ENSSSCG00000017666	CH242-205G24.7
>ssc-miR-4334-5p	ENSSSCT00000019230	ENSSSCG00000017666	CH242-205G24.7
>ssc-miR-4334-5p	ENSSSCT00000015631	ENSSSCG00000014307	H2AFY
>ssc-miR-4334-5p	ENSSSCT00000031680	ENSSSCG00000014307	H2AFY
>ssc-miR-4334-5p	ENSSSCT00000012894	ENSSSCG00000011782	ABCC5
>ssc-miR-4334-5p	ENSSSCT00000009745	ENSSSCG00000008901	PAICS
>ssc-miR-4334-5p	ENSSSCT00000009745	ENSSSCG00000008901	PAICS
>ssc-miR-4334-5p	ENSSSCT00000023869	ENSSSCG00000021112	-
>ssc-miR-4334-5p	ENSSSCT00000012332	ENSSSCG00000011264	CSRNP1
>ssc-miR-4334-5p	ENSSSCT00000027084	ENSSSCG00000027131	-
>ssc-miR-4334-5p	ENSSSCT00000005825	ENSSSCG00000005288	TLE4
>ssc-miR-4334-5p	ENSSSCT00000032392	ENSSSCG00000023907	-
>ssc-miR-4334-5p	ENSSSCT00000028701	ENSSSCG00000021059	ADORA1
>ssc-miR-4334-5p	ENSSSCT00000015428	ENSSSCG00000014124	ANKRD34B
>ssc-miR-4334-5p	ENSSSCT00000029818	ENSSSCG00000023112	PDS5A
>ssc-miR-4334-5p	ENSSSCT00000030831	ENSSSCG00000028492	C4orf46
>ssc-miR-4334-5p	ENSSSCT00000018424	ENSSSCG00000016918	MAP3K1
>ssc-miR-4334-5p	ENSSSCT00000014268	ENSSSCG00000013054	-
>ssc-miR-4334-5p	ENSSSCT00000026224	ENSSSCG00000021712	HERC6
>ssc-miR-4334-5p	ENSSSCT00000005492	ENSSSCG00000004980	THSD4
>ssc-miR-4334-5p	ENSSSCT00000005493	ENSSSCG00000004980	THSD4
>ssc-miR-4334-5p	ENSSSCT00000022576	ENSSSCG00000030014	-
>ssc-miR-4334-5p	ENSSSCT00000006337	ENSSSCG00000005761	PPP1R26
>ssc-miR-4334-5p	ENSSSCT00000006337	ENSSSCG00000005761	PPP1R26
>ssc-miR-4334-5p	ENSSSCT00000000064	ENSSSCG00000000058	NHP2L1
>ssc-miR-4334-5p	ENSSSCT00000023171	ENSSSCG00000000058	NHP2L1
>ssc-miR-4334-5p	ENSSSCT00000029412	ENSSSCG00000028737	-
>ssc-miR-4334-5p	ENSSSCT00000018120	ENSSSCG00000016642	GPR85
>ssc-miR-4334-5p	ENSSSCT00000016913	ENSSSCG00000015525	TOR3A
>ssc-miR-4334-5p	ENSSSCT00000016446	ENSSSCG00000015080	CEP164
>ssc-miR-4334-5p	ENSSSCT00000016446	ENSSSCG00000015080	CEP164
>ssc-miR-4334-5p	ENSSSCT00000016446	ENSSSCG00000015080	CEP164
>ssc-miR-4334-5p	ENSSSCT00000016446	ENSSSCG00000015080	CEP164
>ssc-miR-4334-5p	ENSSSCT00000016446	ENSSSCG00000015080	CEP164
>ssc-miR-4334-5p	ENSSSCT00000005828	ENSSSCG00000005291	TLE1
>ssc-miR-4334-5p	ENSSSCT00000033522	ENSSSCG00000011795	IGF2BP2
>ssc-miR-4334-5p	ENSSSCT00000035698	ENSSSCG00000011795	IGF2BP2
>ssc-miR-4334-5p	ENSSSCT00000012907	ENSSSCG00000011795	IGF2BP2
>ssc-miR-4334-5p	ENSSSCT00000014557	ENSSSCG00000013330	-
>ssc-miR-4334-5p	ENSSSCT00000028806	ENSSSCG00000025087	-
>ssc-miR-4334-5p	ENSSSCT00000012827	ENSSSCG00000011717	IGSF10
>ssc-miR-4334-5p	ENSSSCT00000012827	ENSSSCG00000011717	IGSF10
>ssc-miR-4334-5p	ENSSSCT00000001295	ENSSSCG00000001197	ZNF165
>ssc-miR-4334-5p	ENSSSCT00000022845	ENSSSCG00000030036	-
>ssc-miR-4334-5p	ENSSSCT00000008691	ENSSSCG00000007930	MGRN1
>ssc-miR-4334-5p	ENSSSCT00000015430	ENSSSCG00000014126	MSH3
>ssc-miR-4334-5p	ENSSSCT00000027872	ENSSSCG00000026131	-
>ssc-miR-4334-5p	ENSSSCT00000006714	ENSSSCG00000006122	NECAB1
>ssc-miR-4334-5p	ENSSSCT00000026598	ENSSSCG00000022753	TCFL5
>ssc-miR-4334-5p	ENSSSCT00000018425	ENSSSCG00000016919	SETD9
>ssc-miR-4334-5p	ENSSSCT00000030720	ENSSSCG00000030420	GLG1
>ssc-miR-4334-5p	ENSSSCT00000023662	ENSSSCG00000022044	FAM205A
>ssc-miR-4334-5p	ENSSSCT00000009313	ENSSSCG00000008510	LTBP1
>ssc-miR-4334-5p	ENSSSCT00000014296	ENSSSCG00000013078	MYRF
>ssc-miR-4334-5p	ENSSSCT00000014296	ENSSSCG00000013078	MYRF
>ssc-miR-4334-5p	ENSSSCT00000005834	ENSSSCG00000005297	DNAJB5
>ssc-miR-4334-5p	ENSSSCT00000022876	ENSSSCG00000025568	TEAD2
>ssc-miR-4334-5p	ENSSSCT00000005835	ENSSSCG00000005298	C9orf131
>ssc-miR-4334-5p	ENSSSCT00000032203	ENSSSCG00000010654	ATRNL1
>ssc-miR-4334-5p	ENSSSCT00000032203	ENSSSCG00000010654	ATRNL1
>ssc-miR-4334-5p	ENSSSCT00000032203	ENSSSCG00000010654	ATRNL1
>ssc-miR-4334-5p	ENSSSCT00000011653	ENSSSCG00000010654	ATRNL1
>ssc-miR-4334-5p	ENSSSCT00000011653	ENSSSCG00000010654	ATRNL1
>ssc-miR-4334-5p	ENSSSCT00000011653	ENSSSCG00000010654	ATRNL1
>ssc-miR-4334-5p	ENSSSCT00000000463	ENSSSCG00000000429	-
>ssc-miR-4334-5p	ENSSSCT00000027587	ENSSSCG00000025846	CCR8
>ssc-miR-4334-5p	ENSSSCT00000017417	ENSSSCG00000015996	RBM45
>ssc-miR-4334-5p	ENSSSCT00000007371	ENSSSCG00000006729	FAM46C
>ssc-miR-4334-5p	ENSSSCT00000004768	ENSSSCG00000004313	SRSF12
>ssc-miR-4334-5p	ENSSSCT00000018811	ENSSSCG00000017279	ERN1
>ssc-miR-4334-5p	ENSSSCT00000009619	ENSSSCG00000008792	N4BP2
>ssc-miR-4334-5p	ENSSSCT00000007372	ENSSSCG00000006730	MAN1A2
>ssc-miR-4334-5p	ENSSSCT00000025788	ENSSSCG00000027815	-
>ssc-miR-4334-5p	ENSSSCT00000026593	ENSSSCG00000022461	-
>ssc-miR-4334-5p	ENSSSCT00000011385	ENSSSCG00000010401	-
>ssc-miR-4334-5p	ENSSSCT00000018126	ENSSSCG00000016648	-
>ssc-miR-4334-5p	ENSSSCT00000025358	ENSSSCG00000022504	CDON
>ssc-miR-4334-5p	ENSSSCT00000018230	ENSSSCG00000016748	CAMK2B
>ssc-miR-4334-5p	ENSSSCT00000004221	ENSSSCG00000003814	EFCAB7
>ssc-miR-4334-5p	ENSSSCT00000027386	ENSSSCG00000004705	-
>ssc-miR-4334-5p	ENSSSCT00000027386	ENSSSCG00000004705	-
>ssc-miR-4334-5p	ENSSSCT00000005196	ENSSSCG00000004705	-
>ssc-miR-4334-5p	ENSSSCT00000005196	ENSSSCG00000004705	-
>ssc-miR-4334-5p	ENSSSCT00000015509	ENSSSCG00000014194	-
>ssc-miR-4334-5p	ENSSSCT00000016863	ENSSSCG00000015480	PRRC2C
>ssc-miR-4334-5p	ENSSSCT00000016863	ENSSSCG00000015480	PRRC2C
>ssc-miR-4334-5p	ENSSSCT00000016863	ENSSSCG00000015480	PRRC2C
>ssc-miR-4334-5p	ENSSSCT00000030028	ENSSSCG00000022588	-
>ssc-miR-4334-5p	ENSSSCT00000000817	ENSSSCG00000000753	WNK1
>ssc-miR-4334-5p	ENSSSCT00000000817	ENSSSCG00000000753	WNK1
>ssc-miR-4334-5p	ENSSSCT00000005200	ENSSSCG00000004708	TUBGCP4
>ssc-miR-4334-5p	ENSSSCT00000028211	ENSSSCG00000001918	NPTN
>ssc-miR-4334-5p	ENSSSCT00000002147	ENSSSCG00000001918	NPTN
>ssc-miR-4334-5p	ENSSSCT00000012649	ENSSSCG00000011558	JAGN1
>ssc-miR-4334-5p	ENSSSCT00000005202	ENSSSCG00000004710	ADAL
>ssc-miR-4334-5p	ENSSSCT00000005202	ENSSSCG00000004710	ADAL
>ssc-miR-4334-5p	ENSSSCT00000018665	ENSSSCG00000030277	-
>ssc-miR-4334-5p	ENSSSCT00000017231	ENSSSCG00000015823	RAB11FIP1
>ssc-miR-4334-5p	ENSSSCT00000001638	ENSSSCG00000001472	SLA
>ssc-miR-4334-5p	ENSSSCT00000029841	ENSSSCG00000030656	-
>ssc-miR-4334-5p	ENSSSCT00000029841	ENSSSCG00000030656	-
>ssc-miR-4334-5p	ENSSSCT00000009621	ENSSSCG00000008794	RHOH
>ssc-miR-4334-5p	ENSSSCT00000022308	ENSSSCG00000025620	PRICKLE1
>ssc-miR-4334-5p	ENSSSCT00000029117	ENSSSCG00000025620	PRICKLE1
>ssc-miR-4334-5p	ENSSSCT00000006680	ENSSSCG00000006089	PTDSS1
>ssc-miR-4334-5p	ENSSSCT00000032890	ENSSSCG00000011556	IL17RE
>ssc-miR-4334-5p	ENSSSCT00000026850	ENSSSCG00000022740	-
>ssc-miR-4334-5p	ENSSSCT00000030156	ENSSSCG00000026881	-
>ssc-miR-4334-5p	ENSSSCT00000023086	ENSSSCG00000021320	-
>ssc-miR-4334-5p	ENSSSCT00000000818	ENSSSCG00000000754	PIGRAD52
>ssc-miR-4334-5p	ENSSSCT00000001042	ENSSSCG00000000953	-
>ssc-miR-4334-5p	ENSSSCT00000015786	ENSSSCG00000014440	-
>ssc-miR-4334-5p	ENSSSCT00000006350	ENSSSCG00000005774	ADNP2
>ssc-miR-4334-5p	ENSSSCT00000007115	ENSSSCG00000006496	LMNA
>ssc-miR-4334-5p	ENSSSCT00000009550	ENSSSCG00000008730	DRD5
>ssc-miR-4334-5p	ENSSSCT00000009550	ENSSSCG00000008730	DRD5
>ssc-miR-4334-5p	ENSSSCT00000025626	ENSSSCG00000022882	-
>ssc-miR-4334-5p	ENSSSCT00000016914	ENSSSCG00000015526	NPHS2
>ssc-miR-4334-5p	ENSSSCT00000000819	ENSSSCG00000000755	RAB6IP2
>ssc-miR-4334-5p	ENSSSCT00000029081	ENSSSCG00000016665	BMPER
>ssc-miR-4334-5p	ENSSSCT00000023205	ENSSSCG00000016665	BMPER
>ssc-miR-4334-5p	ENSSSCT00000028253	ENSSSCG00000024119	GLB1
>ssc-miR-4334-5p	ENSSSCT00000019207	ENSSSCG00000017644	C17orf47
>ssc-miR-4334-5p	ENSSSCT00000019207	ENSSSCG00000017644	C17orf47
>ssc-miR-4334-5p	ENSSSCT00000029257	ENSSSCG00000029416	-
>ssc-miR-4334-5p	ENSSSCT00000012831	ENSSSCG00000011721	P2RY1
>ssc-miR-4334-5p	ENSSSCT00000012831	ENSSSCG00000011721	P2RY1
>ssc-miR-4334-5p	ENSSSCT00000009315	ENSSSCG00000008512	-
>ssc-miR-4334-5p	ENSSSCT00000032171	ENSSSCG00000024370	-
>ssc-miR-4334-5p	ENSSSCT00000031831	ENSSSCG00000024370	-
>ssc-miR-4334-5p	ENSSSCT00000024741	ENSSSCG00000028867	PPIL4
>ssc-miR-4334-5p	ENSSSCT00000030904	ENSSSCG00000022494	TMEM59
>ssc-miR-4334-5p	ENSSSCT00000026460	ENSSSCG00000023171	-
>ssc-miR-4334-5p	ENSSSCT00000009316	ENSSSCG00000008513	BIRC6
>ssc-miR-4334-5p	ENSSSCT00000009316	ENSSSCG00000008513	BIRC6
>ssc-miR-4334-5p	ENSSSCT00000009316	ENSSSCG00000008513	BIRC6
>ssc-miR-4334-5p	ENSSSCT00000009316	ENSSSCG00000008513	BIRC6
>ssc-miR-4334-5p	ENSSSCT00000005206	ENSSSCG00000004714	EPB42
>ssc-miR-4334-5p	ENSSSCT00000006355	ENSSSCG00000005779	-
>ssc-miR-4334-5p	ENSSSCT00000003080	ENSSSCG00000002782	PLEKHG4
>ssc-miR-4334-5p	ENSSSCT00000003080	ENSSSCG00000002782	PLEKHG4
>ssc-miR-4334-5p	ENSSSCT00000003080	ENSSSCG00000002782	PLEKHG4
>ssc-miR-4334-5p	ENSSSCT00000026940	ENSSSCG00000029031	-
>ssc-miR-4334-5p	ENSSSCT00000030103	ENSSSCG00000029031	-
>ssc-miR-4334-5p	ENSSSCT00000015753	ENSSSCG00000014414	-
>ssc-miR-4334-5p	ENSSSCT00000011158	ENSSSCG00000010192	RAB4A
>ssc-miR-4334-5p	ENSSSCT00000011158	ENSSSCG00000010192	RAB4A
>ssc-miR-4334-5p	ENSSSCT00000031857	ENSSSCG00000004990	LRFN5
>ssc-miR-4334-5p	ENSSSCT00000030054	ENSSSCG00000000529	-
>ssc-miR-4334-5p	ENSSSCT00000000571	ENSSSCG00000000529	-
>ssc-miR-4334-5p	ENSSSCT00000013746	ENSSSCG00000012571	COL4A6
>ssc-miR-4334-5p	ENSSSCT00000013746	ENSSSCG00000012571	COL4A6
>ssc-miR-4334-5p	ENSSSCT00000026309	ENSSSCG00000029348	THAP6
>ssc-miR-4334-5p	ENSSSCT00000026309	ENSSSCG00000029348	THAP6
>ssc-miR-4334-5p	ENSSSCT00000029046	ENSSSCG00000022168	APBB2
>ssc-miR-4334-5p	ENSSSCT00000012940	ENSSSCG00000011828	FAM43A
>ssc-miR-4334-5p	ENSSSCT00000024309	ENSSSCG00000028964	PIM2
>ssc-miR-4334-5p	ENSSSCT00000017494	ENSSSCG00000016068	-
>ssc-miR-4334-5p	ENSSSCT00000035997	ENSSSCG00000006732	CH242-366F10.1
>ssc-miR-4334-5p	ENSSSCT00000007375	ENSSSCG00000006732	CH242-366F10.1
>ssc-miR-4334-5p	ENSSSCT00000033116	ENSSSCG00000006732	CH242-366F10.1
>ssc-miR-4334-5p	ENSSSCT00000006363	ENSSSCG00000005787	-
>ssc-miR-4334-5p	ENSSSCT00000022658	ENSSSCG00000023728	TBCEL
>ssc-miR-4334-5p	ENSSSCT00000027692	ENSSSCG00000020926	SDHB
>ssc-miR-4334-5p	ENSSSCT00000035614	ENSSSCG00000010554	SCD
>ssc-miR-4334-5p	ENSSSCT00000015840	ENSSSCG00000014490	-
>ssc-miR-4334-5p	ENSSSCT00000034056	ENSSSCG00000016657	AOAH
>ssc-miR-4334-5p	ENSSSCT00000033857	ENSSSCG00000016657	AOAH
>ssc-miR-4334-5p	ENSSSCT00000018135	ENSSSCG00000016657	AOAH
>ssc-miR-4334-5p	ENSSSCT00000028534	ENSSSCG00000025661	-
>ssc-miR-4334-5p	ENSSSCT00000028534	ENSSSCG00000025661	-
>ssc-miR-4334-5p	ENSSSCT00000009824	ENSSSCG00000008969	RCHY1
>ssc-miR-4334-5p	ENSSSCT00000033701	ENSSSCG00000006911	TGFBR3
>ssc-miR-4334-5p	ENSSSCT00000033701	ENSSSCG00000006911	TGFBR3
>ssc-miR-4334-5p	ENSSSCT00000007569	ENSSSCG00000006911	TGFBR3
>ssc-miR-4334-5p	ENSSSCT00000007569	ENSSSCG00000006911	TGFBR3
>ssc-miR-4334-5p	ENSSSCT00000007569	ENSSSCG00000006911	TGFBR3
>ssc-miR-4334-5p	ENSSSCT00000025268	ENSSSCG00000027765	FAM179B
>ssc-miR-4334-5p	ENSSSCT00000025268	ENSSSCG00000027765	FAM179B
>ssc-miR-4334-5p	ENSSSCT00000006718	ENSSSCG00000006126	DECR1
>ssc-miR-4334-5p	ENSSSCT00000005210	ENSSSCG00000004718	TTBK2
>ssc-miR-4334-5p	ENSSSCT00000013615	ENSSSCG00000012449	TBX22
>ssc-miR-4334-5p	ENSSSCT00000032812	ENSSSCG00000012449	TBX22
>ssc-miR-4334-5p	ENSSSCT00000032235	ENSSSCG00000024215	TECTA
>ssc-miR-4334-5p	ENSSSCT00000029087	ENSSSCG00000021216	TCEANC2
>ssc-miR-4334-5p	ENSSSCT00000031082	ENSSSCG00000029299	-
>ssc-miR-4334-5p	ENSSSCT00000000395	ENSSSCG00000000372	-
>ssc-miR-4334-5p	ENSSSCT00000015846	ENSSSCG00000014496	-
>ssc-miR-4334-5p	ENSSSCT00000013132	ENSSSCG00000012001	-
>ssc-miR-4334-5p	ENSSSCT00000013132	ENSSSCG00000012001	-
>ssc-miR-4334-5p	ENSSSCT00000005846	ENSSSCG00000005308	RUSC2
>ssc-miR-4334-5p	ENSSSCT00000005846	ENSSSCG00000005308	RUSC2
>ssc-miR-4334-5p	ENSSSCT00000010980	ENSSSCG00000010023	PLA2G3
>ssc-miR-4334-5p	ENSSSCT00000030100	ENSSSCG00000029917	-
>ssc-miR-4334-5p	ENSSSCT00000006370	ENSSSCG00000005794	-
>ssc-miR-4334-5p	ENSSSCT00000032456	ENSSSCG00000027115	-
>ssc-miR-4334-5p	ENSSSCT00000032456	ENSSSCG00000027115	-
>ssc-miR-4334-5p	ENSSSCT00000032456	ENSSSCG00000027115	-
>ssc-miR-4334-5p	ENSSSCT00000005219	ENSSSCG00000004726	LRRC57
>ssc-miR-4334-5p	ENSSSCT00000026949	ENSSSCG00000027734	TNRC6C
>ssc-miR-4334-5p	ENSSSCT00000026949	ENSSSCG00000027734	TNRC6C
>ssc-miR-4334-5p	ENSSSCT00000025059	ENSSSCG00000027734	TNRC6C
>ssc-miR-4334-5p	ENSSSCT00000025059	ENSSSCG00000027734	TNRC6C
>ssc-miR-4334-5p	ENSSSCT00000034012	ENSSSCG00000012548	MUM1L1
>ssc-miR-4334-5p	ENSSSCT00000013720	ENSSSCG00000012548	MUM1L1
>ssc-miR-4334-5p	ENSSSCT00000011185	ENSSSCG00000010219	ARID5B
>ssc-miR-4334-5p	ENSSSCT00000030324	ENSSSCG00000024205	ARHGEF26
>ssc-miR-4334-5p	ENSSSCT00000016866	ENSSSCG00000015483	METTL13
>ssc-miR-4334-5p	ENSSSCT00000005218	ENSSSCG00000004725	ZNF106
>ssc-miR-4334-5p	ENSSSCT00000010091	ENSSSCG00000009216	SPP1
>ssc-miR-4334-5p	ENSSSCT00000003641	ENSSSCG00000003278	-
>ssc-miR-4334-5p	ENSSSCT00000029669	ENSSSCG00000028638	CIRH1A
>ssc-miR-4334-5p	ENSSSCT00000004788	ENSSSCG00000004332	BACH2
>ssc-miR-4334-5p	ENSSSCT00000026098	ENSSSCG00000004332	BACH2
>ssc-miR-4334-5p	ENSSSCT00000026686	ENSSSCG00000023162	CDH3
>ssc-miR-4334-5p	ENSSSCT00000004892	ENSSSCG00000004427	-
>ssc-miR-4334-5p	ENSSSCT00000011458	ENSSSCG00000010470	IDE
>ssc-miR-4334-5p	ENSSSCT00000006388	ENSSSCG00000005812	-
>ssc-miR-4334-5p	ENSSSCT00000027871	ENSSSCG00000028165	-
>ssc-miR-4334-5p	ENSSSCT00000017559	ENSSSCG00000016127	NDUFS1
>ssc-miR-4334-5p	ENSSSCT00000001080	ENSSSCG00000000990	-
>ssc-miR-4334-5p	ENSSSCT00000032353	ENSSSCG00000023610	MARCKS
>ssc-miR-4334-5p	ENSSSCT00000007588	ENSSSCG00000006927	PKN2
>ssc-miR-4334-5p	ENSSSCT00000007335	ENSSSCG00000006696	GJA5
>ssc-miR-4334-5p	ENSSSCT00000007335	ENSSSCG00000006696	GJA5
>ssc-miR-4334-5p	ENSSSCT00000001060	ENSSSCG00000000970	PPP6R2
>ssc-miR-4334-5p	ENSSSCT00000011830	ENSSSCG00000010814	ESRRG
>ssc-miR-4334-5p	ENSSSCT00000012347	ENSSSCG00000011278	TRAK1
>ssc-miR-4334-5p	ENSSSCT00000003077	ENSSSCG00000002779	LRRC36
>ssc-miR-4334-5p	ENSSSCT00000022468	ENSSSCG00000002779	LRRC36
>ssc-miR-4334-5p	ENSSSCT00000033918	ENSSSCG00000000530	FGD4
>ssc-miR-4334-5p	ENSSSCT00000035951	ENSSSCG00000000530	FGD4
>ssc-miR-4334-5p	ENSSSCT00000000572	ENSSSCG00000000530	FGD4
>ssc-miR-4334-5p	ENSSSCT00000005515	ENSSSCG00000005000	FANCM
>ssc-miR-4334-5p	ENSSSCT00000005515	ENSSSCG00000005000	FANCM
>ssc-miR-4334-5p	ENSSSCT00000005515	ENSSSCG00000005000	FANCM
>ssc-miR-4334-5p	ENSSSCT00000030082	ENSSSCG00000005000	FANCM
>ssc-miR-4334-5p	ENSSSCT00000030082	ENSSSCG00000005000	FANCM
>ssc-miR-4334-5p	ENSSSCT00000030082	ENSSSCG00000005000	FANCM
>ssc-miR-4334-5p	ENSSSCT00000004647	ENSSSCG00000004206	-
>ssc-miR-4334-5p	ENSSSCT00000005853	ENSSSCG00000005315	CA9
>ssc-miR-4334-5p	ENSSSCT00000034966	ENSSSCG00000004110	TAB2
>ssc-miR-4334-5p	ENSSSCT00000034966	ENSSSCG00000004110	TAB2
>ssc-miR-4334-5p	ENSSSCT00000004545	ENSSSCG00000004110	TAB2
>ssc-miR-4334-5p	ENSSSCT00000004545	ENSSSCG00000004110	TAB2
>ssc-miR-4334-5p	ENSSSCT00000004545	ENSSSCG00000004110	TAB2
>ssc-miR-4334-5p	ENSSSCT00000000219	ENSSSCG00000000206	FAIM2
>ssc-miR-4334-5p	ENSSSCT00000033363	ENSSSCG00000000765	IL17RA
>ssc-miR-4334-5p	ENSSSCT00000033369	ENSSSCG00000000765	IL17RA
>ssc-miR-4334-5p	ENSSSCT00000000829	ENSSSCG00000000765	IL17RA
>ssc-miR-4334-5p	ENSSSCT00000006406	ENSSSCG00000005828	EGFL7
>ssc-miR-4334-5p	ENSSSCT00000027655	ENSSSCG00000029590	ACD
>ssc-miR-4334-5p	ENSSSCT00000024917	ENSSSCG00000024621	KAT2B
>ssc-miR-4334-5p	ENSSSCT00000023865	ENSSSCG00000030091	ESAM
>ssc-miR-4334-5p	ENSSSCT00000026283	ENSSSCG00000025436	ILDR1
>ssc-miR-4334-5p	ENSSSCT00000005066	ENSSSCG00000004587	MYO1E
>ssc-miR-4334-5p	ENSSSCT00000005066	ENSSSCG00000004587	MYO1E
>ssc-miR-4334-5p	ENSSSCT00000005066	ENSSSCG00000004587	MYO1E
>ssc-miR-4334-5p	ENSSSCT00000004794	ENSSSCG00000004338	FUT9
>ssc-miR-4334-5p	ENSSSCT00000005856	ENSSSCG00000005317	TLN1
>ssc-miR-4334-5p	ENSSSCT00000031058	ENSSSCG00000026007	SORL1
>ssc-miR-4334-5p	ENSSSCT00000007448	ENSSSCG00000006800	CD53
>ssc-miR-4334-5p	ENSSSCT00000035303	ENSSSCG00000006800	CD53
>ssc-miR-4334-5p	ENSSSCT00000034297	ENSSSCG00000006800	CD53
>ssc-miR-4334-5p	ENSSSCT00000036465	ENSSSCG00000006800	CD53
>ssc-miR-4334-5p	ENSSSCT00000009023	ENSSSCG00000008240	SH2D6
>ssc-miR-4334-5p	ENSSSCT00000027454	ENSSSCG00000008240	SH2D6
>ssc-miR-4334-5p	ENSSSCT00000009263	ENSSSCG00000008461	ZFP36L2
>ssc-miR-4334-5p	ENSSSCT00000024571	ENSSSCG00000027857	DMXL1
>ssc-miR-4334-5p	ENSSSCT00000031873	ENSSSCG00000027857	DMXL1
>ssc-miR-4334-5p	ENSSSCT00000009266	ENSSSCG00000008464	-
>ssc-miR-4334-5p	ENSSSCT00000008611	ENSSSCG00000007860	PDILT
>ssc-miR-4334-5p	ENSSSCT00000009826	ENSSSCG00000008971	USO1
>ssc-miR-4334-5p	ENSSSCT00000007928	ENSSSCG00000007246	TM9SF4
>ssc-miR-4334-5p	ENSSSCT00000005226	ENSSSCG00000004730	TMEM87A
>ssc-miR-4334-5p	ENSSSCT00000026958	ENSSSCG00000022464	KBTBD2
>ssc-miR-4334-5p	ENSSSCT00000014384	ENSSSCG00000013164	OR10Q1
>ssc-miR-4334-5p	ENSSSCT00000011387	ENSSSCG00000010403	41706
>ssc-miR-4334-5p	ENSSSCT00000011387	ENSSSCG00000010403	41706
>ssc-miR-4334-5p	ENSSSCT00000016501	ENSSSCG00000015135	-
>ssc-miR-4334-5p	ENSSSCT00000025111	ENSSSCG00000023389	-
>ssc-miR-4334-5p	ENSSSCT00000025111	ENSSSCG00000023389	-
>ssc-miR-4334-5p	ENSSSCT00000017432	ENSSSCG00000016010	-
>ssc-miR-4334-5p	ENSSSCT00000008604	ENSSSCG00000007854	DCUN1D3
>ssc-miR-4334-5p	ENSSSCT00000027364	ENSSSCG00000026576	BCDIN3D
>ssc-miR-4334-5p	ENSSSCT00000027364	ENSSSCG00000026576	BCDIN3D
>ssc-miR-4334-5p	ENSSSCT00000003052	ENSSSCG00000002755	NFAT5
>ssc-miR-4334-5p	ENSSSCT00000005524	ENSSSCG00000005008	POLE2
>ssc-miR-4334-5p	ENSSSCT00000011738	ENSSSCG00000010727	GPR26
>ssc-miR-4334-5p	ENSSSCT00000015477	ENSSSCG00000014168	ELL2
>ssc-miR-4334-5p	ENSSSCT00000009562	ENSSSCG00000008740	FBXL5
>ssc-miR-4334-5p	ENSSSCT00000002150	ENSSSCG00000001921	NEO1
>ssc-miR-4334-5p	ENSSSCT00000034022	ENSSSCG00000006852	NTNG1
>ssc-miR-4334-5p	ENSSSCT00000033782	ENSSSCG00000006852	NTNG1
>ssc-miR-4334-5p	ENSSSCT00000007505	ENSSSCG00000006852	NTNG1
>ssc-miR-4334-5p	ENSSSCT00000022367	ENSSSCG00000006852	NTNG1
>ssc-miR-4334-5p	ENSSSCT00000001054	ENSSSCG00000000964	LMF2
>ssc-miR-4334-5p	ENSSSCT00000010416	ENSSSCG00000009499	-
>ssc-miR-4334-5p	ENSSSCT00000015513	ENSSSCG00000014198	TSLP
>ssc-miR-4334-5p	ENSSSCT00000010750	ENSSSCG00000009807	RHOF
>ssc-miR-4334-5p	ENSSSCT00000013133	ENSSSCG00000012002	-
>ssc-miR-4334-5p	ENSSSCT00000004316	ENSSSCG00000003901	FAAH
>ssc-miR-4334-5p	ENSSSCT00000019369	ENSSSCG00000017797	SLC6A4
>ssc-miR-4334-5p	ENSSSCT00000000450	ENSSSCG00000000416	GPR182
>ssc-miR-4334-5p	ENSSSCT00000034901	ENSSSCG00000011723	MME
>ssc-miR-4334-5p	ENSSSCT00000032959	ENSSSCG00000011723	MME
>ssc-miR-4334-5p	ENSSSCT00000012833	ENSSSCG00000011723	MME
>ssc-miR-4334-5p	ENSSSCT00000012911	ENSSSCG00000011799	AHSG
>ssc-miR-4334-5p	ENSSSCT00000026332	ENSSSCG00000000068	EP300
>ssc-miR-4334-5p	ENSSSCT00000000074	ENSSSCG00000000068	EP300
>ssc-miR-4334-5p	ENSSSCT00000032349	ENSSSCG00000021664	MAU2
>ssc-miR-4334-5p	ENSSSCT00000007925	ENSSSCG00000007244	POFUT1
>ssc-miR-4334-5p	ENSSSCT00000025995	ENSSSCG00000007244	POFUT1
>ssc-miR-4334-5p	ENSSSCT00000014856	ENSSSCG00000013602	HNRNPM
>ssc-miR-4334-5p	ENSSSCT00000005857	ENSSSCG00000005318	CREB3
>ssc-miR-4334-5p	ENSSSCT00000018148	ENSSSCG00000016669	-
>ssc-miR-4334-5p	ENSSSCT00000023430	ENSSSCG00000016671	CCDC129
>ssc-miR-4334-5p	ENSSSCT00000023430	ENSSSCG00000016671	CCDC129
>ssc-miR-4334-5p	ENSSSCT00000018150	ENSSSCG00000016671	CCDC129
>ssc-miR-4334-5p	ENSSSCT00000018150	ENSSSCG00000016671	CCDC129
>ssc-miR-4334-5p	ENSSSCT00000005227	ENSSSCG00000004731	VPS39
>ssc-miR-4334-5p	ENSSSCT00000010539	ENSSSCG00000009616	HR
>ssc-miR-4334-5p	ENSSSCT00000010539	ENSSSCG00000009616	HR
>ssc-miR-4334-5p	ENSSSCT00000025547	ENSSSCG00000020961	-
>ssc-miR-4334-5p	ENSSSCT00000013747	ENSSSCG00000012572	-
>ssc-miR-4334-5p	ENSSSCT00000028562	ENSSSCG00000025268	CKM
>ssc-miR-4334-5p	ENSSSCT00000031816	ENSSSCG00000028612	-
>ssc-miR-4334-5p	ENSSSCT00000032503	ENSSSCG00000028612	-
>ssc-miR-4334-5p	ENSSSCT00000004412	ENSSSCG00000003990	ZNF671
>ssc-miR-4334-5p	ENSSSCT00000018484	ENSSSCG00000016974	MAP1B
>ssc-miR-4334-5p	ENSSSCT00000011877	ENSSSCG00000010855	-
>ssc-miR-4334-5p	ENSSSCT00000031280	ENSSSCG00000023370	-
>ssc-miR-4334-5p	ENSSSCT00000000070	ENSSSCG00000000064	ACO2
>ssc-miR-4334-5p	ENSSSCT00000004906	ENSSSCG00000004441	DSE
>ssc-miR-4334-5p	ENSSSCT00000027287	ENSSSCG00000029511	UBASH3A
>ssc-miR-4334-5p	ENSSSCT00000035345	ENSSSCG00000006734	CD101
>ssc-miR-4334-5p	ENSSSCT00000033361	ENSSSCG00000006734	CD101
>ssc-miR-4334-5p	ENSSSCT00000007377	ENSSSCG00000006734	CD101
>ssc-miR-4334-5p	ENSSSCT00000033520	ENSSSCG00000010404	ALOX5
>ssc-miR-4334-5p	ENSSSCT00000035111	ENSSSCG00000010404	ALOX5
>ssc-miR-4334-5p	ENSSSCT00000036529	ENSSSCG00000010404	ALOX5
>ssc-miR-4334-5p	ENSSSCT00000019652	ENSSSCG00000018057	SOCS7
>ssc-miR-4334-5p	ENSSSCT00000028920	ENSSSCG00000018057	SOCS7
>ssc-miR-4334-5p	ENSSSCT00000012687	ENSSSCG00000011591	H1FOO
>ssc-miR-4334-5p	ENSSSCT00000029927	ENSSSCG00000021021	-
>ssc-miR-4334-5p	ENSSSCT00000032482	ENSSSCG00000021021	-
>ssc-miR-4334-5p	ENSSSCT00000019100	ENSSSCG00000017546	ZNF652
>ssc-miR-4334-5p	ENSSSCT00000019100	ENSSSCG00000017546	ZNF652
>ssc-miR-4334-5p	ENSSSCT00000036662	ENSSSCG00000012293	PRICKLE3
>ssc-miR-4334-5p	ENSSSCT00000035173	ENSSSCG00000012293	PRICKLE3
>ssc-miR-4334-5p	ENSSSCT00000013442	ENSSSCG00000012293	PRICKLE3
>ssc-miR-4334-5p	ENSSSCT00000024035	ENSSSCG00000029863	-
>ssc-miR-4334-5p	ENSSSCT00000010962	ENSSSCG00000010005	RNF215
>ssc-miR-4334-5p	ENSSSCT00000024265	ENSSSCG00000021026	TMEM51
>ssc-miR-4334-5p	ENSSSCT00000026294	ENSSSCG00000004444	FAM26F
>ssc-miR-4334-5p	ENSSSCT00000013749	ENSSSCG00000012574	AMMECR1
>ssc-miR-4334-5p	ENSSSCT00000016869	ENSSSCG00000015485	-
>ssc-miR-4334-5p	ENSSSCT00000030134	ENSSSCG00000030279	PIP4K2B
>ssc-miR-4334-5p	ENSSSCT00000018149	ENSSSCG00000016670	PPP1R17
>ssc-miR-4334-5p	ENSSSCT00000016001	ENSSSCG00000014650	OR52E4
>ssc-miR-4334-5p	ENSSSCT00000005859	ENSSSCG00000005320	RGP1
>ssc-miR-4334-5p	ENSSSCT00000032093	ENSSSCG00000029789	-
>ssc-miR-4334-5p	ENSSSCT00000027822	ENSSSCG00000010662	HSPA12A
>ssc-miR-4334-5p	ENSSSCT00000011662	ENSSSCG00000010662	HSPA12A
>ssc-miR-4334-5p	ENSSSCT00000002802	ENSSSCG00000002523	CDC42BPB
>ssc-miR-4334-5p	ENSSSCT00000002802	ENSSSCG00000002523	CDC42BPB
>ssc-miR-4334-5p	ENSSSCT00000002802	ENSSSCG00000002523	CDC42BPB
>ssc-miR-4334-5p	ENSSSCT00000029634	ENSSSCG00000000971	-
>ssc-miR-4334-5p	ENSSSCT00000001061	ENSSSCG00000000971	-
>ssc-miR-4334-5p	ENSSSCT00000003977	ENSSSCG00000003582	SMPDL3B
>ssc-miR-4334-5p	ENSSSCT00000004659	ENSSSCG00000004216	-
>ssc-miR-4334-5p	ENSSSCT00000006828	ENSSSCG00000006231	CHD7
>ssc-miR-4334-5p	ENSSSCT00000006828	ENSSSCG00000006231	CHD7
>ssc-miR-4334-5p	ENSSSCT00000032100	ENSSSCG00000030616	KIAA1551
>ssc-miR-4334-5p	ENSSSCT00000032100	ENSSSCG00000030616	KIAA1551
>ssc-miR-4334-5p	ENSSSCT00000032100	ENSSSCG00000030616	KIAA1551
>ssc-miR-4334-5p	ENSSSCT00000027709	ENSSSCG00000003455	-
>ssc-miR-4334-5p	ENSSSCT00000003836	ENSSSCG00000003455	-
>ssc-miR-4334-5p	ENSSSCT00000016639	ENSSSCG00000015270	FMOD
>ssc-miR-4334-5p	ENSSSCT00000033068	ENSSSCG00000010816	TGFB2
>ssc-miR-4334-5p	ENSSSCT00000011833	ENSSSCG00000010816	TGFB2
>ssc-miR-4334-5p	ENSSSCT00000032588	ENSSSCG00000014136	VCAN
>ssc-miR-4334-5p	ENSSSCT00000033743	ENSSSCG00000014136	VCAN
>ssc-miR-4334-5p	ENSSSCT00000035607	ENSSSCG00000014136	VCAN
>ssc-miR-4334-5p	ENSSSCT00000035607	ENSSSCG00000014136	VCAN
>ssc-miR-4334-5p	ENSSSCT00000033299	ENSSSCG00000014136	VCAN
>ssc-miR-4334-5p	ENSSSCT00000015440	ENSSSCG00000014136	VCAN
>ssc-miR-4334-5p	ENSSSCT00000015440	ENSSSCG00000014136	VCAN
>ssc-miR-4334-5p	ENSSSCT00000031327	ENSSSCG00000014136	VCAN
>ssc-miR-4334-5p	ENSSSCT00000022754	ENSSSCG00000027842	-
>ssc-miR-4334-5p	ENSSSCT00000036284	ENSSSCG00000014319	SMAD5
>ssc-miR-4334-5p	ENSSSCT00000011579	ENSSSCG00000010586	SUFU
>ssc-miR-4334-5p	ENSSSCT00000009563	ENSSSCG00000008741	FGFBP1
>ssc-miR-4334-5p	ENSSSCT00000004317	ENSSSCG00000003902	NSUN4
>ssc-miR-4334-5p	ENSSSCT00000030520	ENSSSCG00000017158	-
>ssc-miR-4334-5p	ENSSSCT00000018682	ENSSSCG00000017158	-
>ssc-miR-4334-5p	ENSSSCT00000018682	ENSSSCG00000017158	-
>ssc-miR-4334-5p	ENSSSCT00000000528	ENSSSCG00000000490	CPSF6
>ssc-miR-4334-5p	ENSSSCT00000007930	ENSSSCG00000007248	ASXL1
>ssc-miR-4334-5p	ENSSSCT00000014917	ENSSSCG00000013653	ICAM5
>ssc-miR-4334-5p	ENSSSCT00000031574	ENSSSCG00000023442	-
>ssc-miR-4334-5p	ENSSSCT00000031574	ENSSSCG00000023442	-
>ssc-miR-4334-5p	ENSSSCT00000013414	ENSSSCG00000012267	JADE3
>ssc-miR-4334-5p	ENSSSCT00000022648	ENSSSCG00000023818	MRPS27
>ssc-miR-4334-5p	ENSSSCT00000006421	ENSSSCG00000005842	TMEM141
>ssc-miR-4334-5p	ENSSSCT00000002748	ENSSSCG00000002474	PPP4R4
>ssc-miR-4334-5p	ENSSSCT00000008895	ENSSSCG00000008119	KCNIP3
>ssc-miR-4334-5p	ENSSSCT00000019240	ENSSSCG00000017676	BCAS3
>ssc-miR-4334-5p	ENSSSCT00000011190	ENSSSCG00000010224	EGR2
>ssc-miR-4334-5p	ENSSSCT00000010833	ENSSSCG00000009883	RPH3A
>ssc-miR-4334-5p	ENSSSCT00000026501	ENSSSCG00000026889	TMEM237
>ssc-miR-4334-5p	ENSSSCT00000017148	ENSSSCG00000015748	CSMD1
>ssc-miR-4334-5p	ENSSSCT00000027288	ENSSSCG00000020725	-
>ssc-miR-4334-5p	ENSSSCT00000029910	ENSSSCG00000022451	WDR73
>ssc-miR-4334-5p	ENSSSCT00000011013	ENSSSCG00000010052	BCR
>ssc-miR-4334-5p	ENSSSCT00000012296	ENSSSCG00000011229	STT3B
>ssc-miR-4334-5p	ENSSSCT00000015435	ENSSSCG00000014131	SSBP2
>ssc-miR-4334-5p	ENSSSCT00000004807	ENSSSCG00000004350	-
>ssc-miR-4334-5p	ENSSSCT00000024404	ENSSSCG00000023892	-
>ssc-miR-4334-5p	ENSSSCT00000016766	ENSSSCG00000015391	CROT
>ssc-miR-4334-5p	ENSSSCT00000016766	ENSSSCG00000015391	CROT
>ssc-miR-4334-5p	ENSSSCT00000027705	ENSSSCG00000026163	-
>ssc-miR-4334-5p	ENSSSCT00000024435	ENSSSCG00000026593	-
>ssc-miR-4334-5p	ENSSSCT00000001062	ENSSSCG00000000972	TUBGCP6
>ssc-miR-4334-5p	ENSSSCT00000027992	ENSSSCG00000021295	-
>ssc-miR-4334-5p	ENSSSCT00000010418	ENSSSCG00000009501	DZIP1
>ssc-miR-4334-5p	ENSSSCT00000003423	ENSSSCG00000003085	CLPTM1
>ssc-miR-4334-5p	ENSSSCT00000007590	ENSSSCG00000006928	LMO4
>ssc-miR-4334-5p	ENSSSCT00000003075	ENSSSCG00000002777	HSD11B2
>ssc-miR-4334-5p	ENSSSCT00000007479	ENSSSCG00000006828	ATXN7L2
>ssc-miR-4334-5p	ENSSSCT00000031219	ENSSSCG00000021184	OSGIN2
>ssc-miR-4334-5p	ENSSSCT00000019304	ENSSSCG00000017737	RNF135
>ssc-miR-4334-5p	ENSSSCT00000004811	ENSSSCG00000004354	PRDM13
>ssc-miR-4334-5p	ENSSSCT00000031602	ENSSSCG00000030623	XKR8
>ssc-miR-4334-5p	ENSSSCT00000000914	ENSSSCG00000000840	KIAA1033
>ssc-miR-4334-5p	ENSSSCT00000005235	ENSSSCG00000027182	-
>ssc-miR-4334-5p	ENSSSCT00000003790	ENSSSCG00000003417	PTCHD2
>ssc-miR-4334-5p	ENSSSCT00000032689	ENSSSCG00000015487	TNFSF18
>ssc-miR-4334-5p	ENSSSCT00000016871	ENSSSCG00000015487	TNFSF18
>ssc-miR-4334-5p	ENSSSCT00000017424	ENSSSCG00000016002	CCDC141
>ssc-miR-4334-5p	ENSSSCT00000032619	ENSSSCG00000004595	ADAM10
>ssc-miR-4334-5p	ENSSSCT00000032619	ENSSSCG00000004595	ADAM10
>ssc-miR-4334-5p	ENSSSCT00000005076	ENSSSCG00000004595	ADAM10
>ssc-miR-4334-5p	ENSSSCT00000005076	ENSSSCG00000004595	ADAM10
>ssc-miR-4334-5p	ENSSSCT00000018583	ENSSSCG00000017068	FAXDC2
>ssc-miR-4334-5p	ENSSSCT00000005234	ENSSSCG00000004738	-
>ssc-miR-4334-5p	ENSSSCT00000005241	ENSSSCG00000004738	-
>ssc-miR-4334-5p	ENSSSCT00000003074	ENSSSCG00000002776	ATP6V0D1
>ssc-miR-4334-5p	ENSSSCT00000027642	ENSSSCG00000030428	C10orf2
>ssc-miR-4334-5p	ENSSSCT00000017092	ENSSSCG00000015692	R3HDM1
>ssc-miR-4334-5p	ENSSSCT00000017092	ENSSSCG00000015692	R3HDM1
>ssc-miR-4334-5p	ENSSSCT00000004814	ENSSSCG00000004357	SIM1
>ssc-miR-4334-5p	ENSSSCT00000014522	ENSSSCG00000013296	SLC1A2
>ssc-miR-4334-5p	ENSSSCT00000007974	ENSSSCG00000007288	MYH7B
>ssc-miR-4334-5p	ENSSSCT00000003975	ENSSSCG00000003580	EYA3
>ssc-miR-4334-5p	ENSSSCT00000003975	ENSSSCG00000003580	EYA3
>ssc-miR-4334-5p	ENSSSCT00000011305	ENSSSCG00000010327	POLR3A
>ssc-miR-4334-5p	ENSSSCT00000032233	ENSSSCG00000022070	ZNF143
>ssc-miR-4334-5p	ENSSSCT00000005238	ENSSSCG00000004741	-
>ssc-miR-4334-5p	ENSSSCT00000011876	ENSSSCG00000010854	TMEM63A
>ssc-miR-4334-5p	ENSSSCT00000024246	ENSSSCG00000025121	-
>ssc-miR-4334-5p	ENSSSCT00000000072	ENSSSCG00000000066	L3MBTL2
>ssc-miR-4334-5p	ENSSSCT00000018152	ENSSSCG00000016673	GHRHR
>ssc-miR-4334-5p	ENSSSCT00000016713	ENSSSCG00000015340	ASNS
>ssc-miR-4334-5p	ENSSSCT00000002673	ENSSSCG00000002404	SPTLC2
>ssc-miR-4334-5p	ENSSSCT00000000913	ENSSSCG00000000839	ALDH1L2
>ssc-miR-4334-5p	ENSSSCT00000000913	ENSSSCG00000000839	ALDH1L2
>ssc-miR-4334-5p	ENSSSCT00000000912	ENSSSCG00000000839	ALDH1L2
>ssc-miR-4334-5p	ENSSSCT00000000912	ENSSSCG00000000839	ALDH1L2
>ssc-miR-4334-5p	ENSSSCT00000000834	ENSSSCG00000000770	-
>ssc-miR-4334-5p	ENSSSCT00000036321	ENSSSCG00000000650	CLEC1B
>ssc-miR-4334-5p	ENSSSCT00000026674	ENSSSCG00000000650	CLEC1B
>ssc-miR-4334-5p	ENSSSCT00000029108	ENSSSCG00000022866	NXF1
>ssc-miR-4334-5p	ENSSSCT00000012046	ENSSSCG00000011004	TOPORS
>ssc-miR-4334-5p	ENSSSCT00000025828	ENSSSCG00000021245	-
>ssc-miR-4334-5p	ENSSSCT00000001063	ENSSSCG00000000973	-
>ssc-miR-4334-5p	ENSSSCT00000001952	ENSSSCG00000001746	-
>ssc-miR-4334-5p	ENSSSCT00000012744	ENSSSCG00000011643	-
>ssc-miR-4334-5p	ENSSSCT00000006612	ENSSSCG00000006025	PKHD1L1
>ssc-miR-4334-5p	ENSSSCT00000004554	ENSSSCG00000004119	GRM1
>ssc-miR-4334-5p	ENSSSCT00000004554	ENSSSCG00000004119	GRM1
>ssc-miR-4334-5p	ENSSSCT00000012110	ENSSSCG00000011066	YME1L1
>ssc-miR-4334-5p	ENSSSCT00000015889	ENSSSCG00000014539	ZFP62
>ssc-miR-4334-5p	ENSSSCT00000033409	ENSSSCG00000017296	ACE
>ssc-miR-4334-5p	ENSSSCT00000034527	ENSSSCG00000017296	ACE
>ssc-miR-4334-5p	ENSSSCT00000034527	ENSSSCG00000017296	ACE
>ssc-miR-4334-5p	ENSSSCT00000033925	ENSSSCG00000017296	ACE
>ssc-miR-4334-5p	ENSSSCT00000018828	ENSSSCG00000017296	ACE
>ssc-miR-4334-5p	ENSSSCT00000018828	ENSSSCG00000017296	ACE
>ssc-miR-4334-5p	ENSSSCT00000018829	ENSSSCG00000017296	ACE
>ssc-miR-4334-5p	ENSSSCT00000024916	ENSSSCG00000029033	-
>ssc-miR-4334-5p	ENSSSCT00000019367	ENSSSCG00000017795	NSRP1
>ssc-miR-4334-5p	ENSSSCT00000016768	ENSSSCG00000015393	DMTF1
>ssc-miR-4334-5p	ENSSSCT00000009769	ENSSSCG00000008921	-
>ssc-miR-4334-5p	ENSSSCT00000016504	ENSSSCG00000015138	C11orf63
>ssc-miR-4334-5p	ENSSSCT00000016504	ENSSSCG00000015138	C11orf63
>ssc-miR-4334-5p	ENSSSCT00000025784	ENSSSCG00000015138	C11orf63
>ssc-miR-4334-5p	ENSSSCT00000026874	ENSSSCG00000024588	TLE6
>ssc-miR-4334-5p	ENSSSCT00000028184	ENSSSCG00000024588	TLE6
>ssc-miR-4334-5p	ENSSSCT00000029162	ENSSSCG00000024588	TLE6
>ssc-miR-4334-5p	ENSSSCT00000032246	ENSSSCG00000029011	KCNA4
>ssc-miR-4334-5p	ENSSSCT00000003841	ENSSSCG00000003458	EFHD2
>ssc-miR-4334-5p	ENSSSCT00000028854	ENSSSCG00000022162	RAB11FIP5
>ssc-miR-4334-5p	ENSSSCT00000012718	ENSSSCG00000011621	-
>ssc-miR-4334-5p	ENSSSCT00000007378	ENSSSCG00000006735	-
>ssc-miR-4334-5p	ENSSSCT00000032805	ENSSSCG00000012491	CENPI
>ssc-miR-4334-5p	ENSSSCT00000013658	ENSSSCG00000012491	CENPI
>ssc-miR-4334-5p	ENSSSCT00000011426	ENSSSCG00000010441	-
>ssc-miR-4334-5p	ENSSSCT00000016455	ENSSSCG00000015089	AMICA1
>ssc-miR-4334-5p	ENSSSCT00000031430	ENSSSCG00000030515	GABRA4
>ssc-miR-4334-5p	ENSSSCT00000018451	ENSSSCG00000016943	ADAMTS6
>ssc-miR-4334-5p	ENSSSCT00000001065	ENSSSCG00000000975	PANX2
>ssc-miR-4334-5p	ENSSSCT00000001065	ENSSSCG00000000975	PANX2
>ssc-miR-4334-5p	ENSSSCT00000014388	ENSSSCG00000013168	OR9Q1
>ssc-miR-4334-5p	ENSSSCT00000019242	ENSSSCG00000017678	APPBP2
>ssc-miR-4334-5p	ENSSSCT00000019242	ENSSSCG00000017678	APPBP2
>ssc-miR-4334-5p	ENSSSCT00000000538	ENSSSCG00000000499	BEST3
>ssc-miR-4334-5p	ENSSSCT00000000538	ENSSSCG00000000499	BEST3
>ssc-miR-4334-5p	ENSSSCT00000006684	ENSSSCG00000006093	NDUFAF6
>ssc-miR-4334-5p	ENSSSCT00000026046	ENSSSCG00000027293	TNPO1
>ssc-miR-4334-5p	ENSSSCT00000025792	ENSSSCG00000030016	PDE9A
>ssc-miR-4334-5p	ENSSSCT00000019636	ENSSSCG00000018041	ALDH3A2
>ssc-miR-4334-5p	ENSSSCT00000013137	ENSSSCG00000012006	-
>ssc-miR-4334-5p	ENSSSCT00000001066	ENSSSCG00000000976	MOV10L1
>ssc-miR-4334-5p	ENSSSCT00000026377	ENSSSCG00000029507	RASGEF1B
>ssc-miR-4334-5p	ENSSSCT00000026377	ENSSSCG00000029507	RASGEF1B
>ssc-miR-4334-5p	ENSSSCT00000032833	ENSSSCG00000004361	GRIK2
>ssc-miR-4334-5p	ENSSSCT00000035045	ENSSSCG00000004361	GRIK2
>ssc-miR-4334-5p	ENSSSCT00000034534	ENSSSCG00000004361	GRIK2
>ssc-miR-4334-5p	ENSSSCT00000004819	ENSSSCG00000004361	GRIK2
>ssc-miR-4334-5p	ENSSSCT00000029489	ENSSSCG00000023833	-
>ssc-miR-4334-5p	ENSSSCT00000001923	ENSSSCG00000001720	-
>ssc-miR-4334-5p	ENSSSCT00000017539	ENSSSCG00000016109	ALS2
>ssc-miR-4334-5p	ENSSSCT00000017539	ENSSSCG00000016109	ALS2
>ssc-miR-4334-5p	ENSSSCT00000005240	ENSSSCG00000026029	JMJD7
>ssc-miR-4334-5p	ENSSSCT00000005239	ENSSSCG00000026029	JMJD7
>ssc-miR-4334-5p	ENSSSCT00000011221	ENSSSCG00000010251	SUPV3L1
>ssc-miR-4334-5p	ENSSSCT00000011221	ENSSSCG00000010251	SUPV3L1
>ssc-miR-4334-5p	ENSSSCT00000015891	ENSSSCG00000024147	-
>ssc-miR-4334-5p	ENSSSCT00000005531	ENSSSCG00000005015	SOS2
>ssc-miR-4334-5p	ENSSSCT00000023585	ENSSSCG00000025271	-
>ssc-miR-4334-5p	ENSSSCT00000018153	ENSSSCG00000016674	FAM188B
>ssc-miR-4334-5p	ENSSSCT00000030127	ENSSSCG00000016674	FAM188B
>ssc-miR-4334-5p	ENSSSCT00000023862	ENSSSCG00000016674	FAM188B
>ssc-miR-4334-5p	ENSSSCT00000035948	ENSSSCG00000000087	TAB1
>ssc-miR-4334-5p	ENSSSCT00000000093	ENSSSCG00000000087	TAB1
>ssc-miR-4334-5p	ENSSSCT00000024753	ENSSSCG00000024328	BRF2
>ssc-miR-4334-5p	ENSSSCT00000004568	ENSSSCG00000004133	FUCA2
>ssc-miR-4334-5p	ENSSSCT00000002175	ENSSSCG00000001943	PAX9
>ssc-miR-4334-5p	ENSSSCT00000007379	ENSSSCG00000006736	CD2
>ssc-miR-4334-5p	ENSSSCT00000018832	ENSSSCG00000017298	TANC2
>ssc-miR-4334-5p	ENSSSCT00000018832	ENSSSCG00000017298	TANC2
>ssc-miR-4334-5p	ENSSSCT00000011166	ENSSSCG00000010200	CSGALNACT2
>ssc-miR-4334-5p	ENSSSCT00000005243	ENSSSCG00000004744	TYRO3
>ssc-miR-4334-5p	ENSSSCT00000014117	ENSSSCG00000012914	RAD9A
>ssc-miR-4334-5p	ENSSSCT00000005885	ENSSSCG00000005346	ZCCHC7
>ssc-miR-4334-5p	ENSSSCT00000016157	ENSSSCG00000014806	ANAPC15
>ssc-miR-4334-5p	ENSSSCT00000026104	ENSSSCG00000026393	MRPS15
>ssc-miR-4334-5p	ENSSSCT00000015359	ENSSSCG00000014060	KIAA1191
>ssc-miR-4334-5p	ENSSSCT00000002906	ENSSSCG00000002619	PAQR8
>ssc-miR-4334-5p	ENSSSCT00000017311	ENSSSCG00000015898	KCNH7
>ssc-miR-4334-5p	ENSSSCT00000017311	ENSSSCG00000015898	KCNH7
>ssc-miR-4334-5p	ENSSSCT00000007525	ENSSSCG00000006872	AGL
>ssc-miR-4334-5p	ENSSSCT00000010012	ENSSSCG00000009144	ETNPPL
>ssc-miR-4334-5p	ENSSSCT00000010012	ENSSSCG00000009144	ETNPPL
>ssc-miR-4334-5p	ENSSSCT00000010013	ENSSSCG00000009144	ETNPPL
>ssc-miR-4334-5p	ENSSSCT00000010013	ENSSSCG00000009144	ETNPPL
>ssc-miR-4334-5p	ENSSSCT00000001651	ENSSSCG00000001480	GFRAL
>ssc-miR-4334-5p	ENSSSCT00000004916	ENSSSCG00000004451	RIPPLY2
>ssc-miR-4334-5p	ENSSSCT00000030077	ENSSSCG00000023829	-
>ssc-miR-4334-5p	ENSSSCT00000018835	ENSSSCG00000017299	41708
>ssc-miR-4334-5p	ENSSSCT00000018835	ENSSSCG00000017299	41708
>ssc-miR-4334-5p	ENSSSCT00000023789	ENSSSCG00000017299	41708
>ssc-miR-4334-5p	ENSSSCT00000023789	ENSSSCG00000017299	41708
>ssc-miR-4334-5p	ENSSSCT00000018923	ENSSSCG00000017384	AOC2
>ssc-miR-4334-5p	ENSSSCT00000036628	ENSSSCG00000013111	CD6
>ssc-miR-4334-5p	ENSSSCT00000033422	ENSSSCG00000013111	CD6
>ssc-miR-4334-5p	ENSSSCT00000014331	ENSSSCG00000013111	CD6
>ssc-miR-4334-5p	ENSSSCT00000007380	ENSSSCG00000006737	IGSF3
>ssc-miR-4334-5p	ENSSSCT00000007380	ENSSSCG00000006737	IGSF3
>ssc-miR-4334-5p	ENSSSCT00000011495	ENSSSCG00000010506	OPALIN
>ssc-miR-4334-5p	ENSSSCT00000018874	ENSSSCG00000017338	PLCD3
>ssc-miR-4334-5p	ENSSSCT00000024340	ENSSSCG00000029270	SMIM19
>ssc-miR-4334-5p	ENSSSCT00000024972	ENSSSCG00000029310	STK40
>ssc-miR-4334-5p	ENSSSCT00000024972	ENSSSCG00000029310	STK40
>ssc-miR-4334-5p	ENSSSCT00000010718	ENSSSCG00000009776	SBNO1
>ssc-miR-4334-5p	ENSSSCT00000018836	ENSSSCG00000017300	MRC2
>ssc-miR-4334-5p	ENSSSCT00000018836	ENSSSCG00000017300	MRC2
>ssc-miR-4334-5p	ENSSSCT00000029546	ENSSSCG00000025952	-
>ssc-miR-4334-5p	ENSSSCT00000005364	ENSSSCG00000004858	SALL3
>ssc-miR-4334-5p	ENSSSCT00000002750	ENSSSCG00000002476	SERPINA1
>ssc-miR-4334-5p	ENSSSCT00000011167	ENSSSCG00000010201	RASGEF1A
>ssc-miR-4334-5p	ENSSSCT00000016249	ENSSSCG00000014894	-
>ssc-miR-4334-5p	ENSSSCT00000016249	ENSSSCG00000014894	-
>ssc-miR-4334-5p	ENSSSCT00000035744	ENSSSCG00000009370	FOXO1
>ssc-miR-4334-5p	ENSSSCT00000035744	ENSSSCG00000009370	FOXO1
>ssc-miR-4334-5p	ENSSSCT00000010267	ENSSSCG00000009370	FOXO1
>ssc-miR-4334-5p	ENSSSCT00000010267	ENSSSCG00000009370	FOXO1
>ssc-miR-4334-5p	ENSSSCT00000036395	ENSSSCG00000012297	CCDC22
>ssc-miR-4334-5p	ENSSSCT00000013446	ENSSSCG00000012297	CCDC22
>ssc-miR-4334-5p	ENSSSCT00000004823	ENSSSCG00000004364	HACE1
>ssc-miR-4334-5p	ENSSSCT00000005576	ENSSSCG00000005059	TBPL2
>ssc-miR-4334-5p	ENSSSCT00000036570	ENSSSCG00000014372	WDR55
>ssc-miR-4334-5p	ENSSSCT00000031582	ENSSSCG00000028343	MRPL9
>ssc-miR-4334-5p	ENSSSCT00000017233	ENSSSCG00000015825	GPR124
>ssc-miR-4334-5p	ENSSSCT00000017233	ENSSSCG00000015825	GPR124
>ssc-miR-4334-5p	ENSSSCT00000017096	ENSSSCG00000015696	MAP3K19
>ssc-miR-4334-5p	ENSSSCT00000024307	ENSSSCG00000022958	ZC3H4
>ssc-miR-4334-5p	ENSSSCT00000011750	ENSSSCG00000010738	ZRANB1
>ssc-miR-4334-5p	ENSSSCT00000010755	ENSSSCG00000009812	-
>ssc-miR-4334-5p	ENSSSCT00000030626	ENSSSCG00000009812	-
>ssc-miR-4334-5p	ENSSSCT00000029722	ENSSSCG00000009812	-
>ssc-miR-4334-5p	ENSSSCT00000026753	ENSSSCG00000026968	-
>ssc-miR-4334-5p	ENSSSCT00000033510	ENSSSCG00000016948	TRIM23
>ssc-miR-4334-5p	ENSSSCT00000018456	ENSSSCG00000016948	TRIM23
>ssc-miR-4334-5p	ENSSSCT00000009061	ENSSSCG00000008274	DCTN1
>ssc-miR-4334-5p	ENSSSCT00000031188	ENSSSCG00000029113	RNF219
>ssc-miR-4334-5p	ENSSSCT00000012913	ENSSSCG00000011801	HRG
>ssc-miR-4334-5p	ENSSSCT00000022921	ENSSSCG00000026180	-
>ssc-miR-4334-5p	ENSSSCT00000011751	ENSSSCG00000010739	-
>ssc-miR-4334-5p	ENSSSCT00000001825	ENSSSCG00000001641	-
>ssc-miR-4334-5p	ENSSSCT00000006860	ENSSSCG00000006261	TCEA1
>ssc-miR-4334-5p	ENSSSCT00000027988	ENSSSCG00000021005	UBQLN1
>ssc-miR-4334-5p	ENSSSCT00000017739	ENSSSCG00000016290	EFHD1
>ssc-miR-4334-5p	ENSSSCT00000012297	ENSSSCG00000011230	OSBPL10
>ssc-miR-4334-5p	ENSSSCT00000016769	ENSSSCG00000015394	KIAA1324L
>ssc-miR-4334-5p	ENSSSCT00000026594	ENSSSCG00000021968	SLC19A3
>ssc-miR-4334-5p	ENSSSCT00000009964	ENSSSCG00000009098	QRFPR
>ssc-miR-4334-5p	ENSSSCT00000011555	ENSSSCG00000010563	BTRC
>ssc-miR-4334-5p	ENSSSCT00000031463	ENSSSCG00000021794	-
>ssc-miR-4334-5p	ENSSSCT00000000843	ENSSSCG00000000779	KIF21A
>ssc-miR-4334-5p	ENSSSCT00000005533	ENSSSCG00000005017	ATP5S
>ssc-miR-4334-5p	ENSSSCT00000018491	ENSSSCG00000016981	CPEB4
>ssc-miR-4334-5p	ENSSSCT00000018491	ENSSSCG00000016981	CPEB4
>ssc-miR-4334-5p	ENSSSCT00000005889	ENSSSCG00000005350	-
>ssc-miR-4334-5p	ENSSSCT00000033388	ENSSSCG00000012689	ZNF75D
>ssc-miR-4334-5p	ENSSSCT00000035399	ENSSSCG00000012689	ZNF75D
>ssc-miR-4334-5p	ENSSSCT00000036192	ENSSSCG00000012689	ZNF75D
>ssc-miR-4334-5p	ENSSSCT00000013872	ENSSSCG00000012689	ZNF75D
>ssc-miR-4334-5p	ENSSSCT00000004436	ENSSSCG00000004012	THBS2
>ssc-miR-4334-5p	ENSSSCT00000004436	ENSSSCG00000004012	THBS2
>ssc-miR-4334-5p	ENSSSCT00000025653	ENSSSCG00000024008	OR10J1
>ssc-miR-4334-5p	ENSSSCT00000011675	ENSSSCG00000010674	FAM204A
>ssc-miR-4334-5p	ENSSSCT00000009026	ENSSSCG00000008242	KCMF1
>ssc-miR-4334-5p	ENSSSCT00000029900	ENSSSCG00000029212	GDE1
>ssc-miR-4334-5p	ENSSSCT00000011192	ENSSSCG00000010226	JMJD1C
>ssc-miR-4334-5p	ENSSSCT00000027012	ENSSSCG00000021054	-
>ssc-miR-4334-5p	ENSSSCT00000000543	ENSSSCG00000000504	PTPRB
>ssc-miR-4334-5p	ENSSSCT00000016593	ENSSSCG00000015227	SRPR
>ssc-miR-4334-5p	ENSSSCT00000014116	ENSSSCG00000012913	PPP1CA
>ssc-miR-4334-5p	ENSSSCT00000008969	ENSSSCG00000008190	INPP4A
>ssc-miR-4334-5p	ENSSSCT00000008969	ENSSSCG00000008190	INPP4A
>ssc-miR-4334-5p	ENSSSCT00000010618	ENSSSCG00000009683	KIF13B
>ssc-miR-4334-5p	ENSSSCT00000008110	ENSSSCG00000007410	CH242-15E11.1
>ssc-miR-4334-5p	ENSSSCT00000008111	ENSSSCG00000025317	-
>ssc-miR-4334-5p	ENSSSCT00000008099	ENSSSCG00000025317	-
>ssc-miR-4334-5p	ENSSSCT00000034405	ENSSSCG00000001613	TREML1
>ssc-miR-4334-5p	ENSSSCT00000001793	ENSSSCG00000001613	TREML1
>ssc-miR-4334-5p	ENSSSCT00000006000	ENSSSCG00000005455	SVEP1
>ssc-miR-4334-5p	ENSSSCT00000016960	ENSSSCG00000015569	SWT1
>ssc-miR-4334-5p	ENSSSCT00000012274	ENSSSCG00000011208	ZNF385D
>ssc-miR-4334-5p	ENSSSCT00000005367	ENSSSCG00000004861	TSHZ1
>ssc-miR-4334-5p	ENSSSCT00000005367	ENSSSCG00000004861	TSHZ1
>ssc-miR-4334-5p	ENSSSCT00000005367	ENSSSCG00000004861	TSHZ1
>ssc-miR-4334-5p	ENSSSCT00000003713	ENSSSCG00000003344	VWA1
>ssc-miR-4334-5p	ENSSSCT00000025406	ENSSSCG00000026034	NUP153
>ssc-miR-4334-5p	ENSSSCT00000015551	ENSSSCG00000014233	ZNF474
>ssc-miR-4334-5p	ENSSSCT00000008097	ENSSSCG00000021861	-
>ssc-miR-4334-5p	ENSSSCT00000002247	ENSSSCG00000002008	DCAF11
>ssc-miR-4334-5p	ENSSSCT00000017349	ENSSSCG00000015933	FASTKD1
>ssc-miR-4334-5p	ENSSSCT00000025574	ENSSSCG00000015933	FASTKD1
>ssc-miR-4334-5p	ENSSSCT00000026463	ENSSSCG00000028892	-
>ssc-miR-4334-5p	ENSSSCT00000026465	ENSSSCG00000025795	CSF3R
>ssc-miR-4334-5p	ENSSSCT00000026465	ENSSSCG00000025795	CSF3R
>ssc-miR-4334-5p	ENSSSCT00000003560	ENSSSCG00000003205	-
>ssc-miR-4334-5p	ENSSSCT00000012914	ENSSSCG00000011802	KNG1
>ssc-miR-4334-5p	ENSSSCT00000015784	ENSSSCG00000014439	SLC26A2
>ssc-miR-4334-5p	ENSSSCT00000017962	ENSSSCG00000016498	MKRN1
>ssc-miR-4334-5p	ENSSSCT00000005249	ENSSSCG00000004750	-
>ssc-miR-4334-5p	ENSSSCT00000011460	ENSSSCG00000010472	HHEX
>ssc-miR-4334-5p	ENSSSCT00000027658	ENSSSCG00000026718	PLCH1
>ssc-miR-4334-5p	ENSSSCT00000027658	ENSSSCG00000026718	PLCH1
>ssc-miR-4334-5p	ENSSSCT00000003901	ENSSSCG00000003511	HP1BP3
>ssc-miR-4334-5p	ENSSSCT00000000255	ENSSSCG00000000236	KRT75
>ssc-miR-4334-5p	ENSSSCT00000001794	ENSSSCG00000001614	TREM2
>ssc-miR-4334-5p	ENSSSCT00000032728	ENSSSCG00000010146	LGALS8
>ssc-miR-4334-5p	ENSSSCT00000035224	ENSSSCG00000010146	LGALS8
>ssc-miR-4334-5p	ENSSSCT00000036446	ENSSSCG00000010146	LGALS8
>ssc-miR-4334-5p	ENSSSCT00000034769	ENSSSCG00000010146	LGALS8
>ssc-miR-4334-5p	ENSSSCT00000035141	ENSSSCG00000010146	LGALS8
>ssc-miR-4334-5p	ENSSSCT00000011109	ENSSSCG00000010146	LGALS8
>ssc-miR-4334-5p	ENSSSCT00000019058	ENSSSCG00000017505	MED1
>ssc-miR-4334-5p	ENSSSCT00000015793	ENSSSCG00000014446	-
>ssc-miR-4334-5p	ENSSSCT00000019009	ENSSSCG00000017461	KRT28
>ssc-miR-4334-5p	ENSSSCT00000032394	ENSSSCG00000023400	ZNF598
>ssc-miR-4334-5p	ENSSSCT00000032210	ENSSSCG00000017073	FAM114A2
>ssc-miR-4334-5p	ENSSSCT00000018589	ENSSSCG00000017073	FAM114A2
>ssc-miR-4334-5p	ENSSSCT00000024881	ENSSSCG00000030672	ZNF692
>ssc-miR-4334-5p	ENSSSCT00000019371	ENSSSCG00000017799	CPD
>ssc-miR-4334-5p	ENSSSCT00000034313	ENSSSCG00000001425	DOM3Z
>ssc-miR-4334-5p	ENSSSCT00000034305	ENSSSCG00000001425	DOM3Z
>ssc-miR-4334-5p	ENSSSCT00000001567	ENSSSCG00000001425	DOM3Z
>ssc-miR-4334-5p	ENSSSCT00000027714	ENSSSCG00000023609	TP53INP1
>ssc-miR-4334-5p	ENSSSCT00000004558	ENSSSCG00000004123	-
>ssc-miR-4334-5p	ENSSSCT00000004558	ENSSSCG00000004123	-
>ssc-miR-4334-5p	ENSSSCT00000031944	ENSSSCG00000023125	-
>ssc-miR-4334-5p	ENSSSCT00000026507	ENSSSCG00000029377	-
>ssc-miR-4334-5p	ENSSSCT00000025160	ENSSSCG00000029803	-
>ssc-miR-4334-5p	ENSSSCT00000006503	ENSSSCG00000005923	SPATC1
>ssc-miR-4334-5p	ENSSSCT00000014835	ENSSSCG00000013583	CAMSAP3
>ssc-miR-4334-5p	ENSSSCT00000014835	ENSSSCG00000013583	CAMSAP3
>ssc-miR-4334-5p	ENSSSCT00000030687	ENSSSCG00000026681	DYTN
>ssc-miR-4334-5p	ENSSSCT00000013832	ENSSSCG00000012651	XPNPEP2
>ssc-miR-4334-5p	ENSSSCT00000004828	ENSSSCG00000004367	POPDC3
>ssc-miR-4334-5p	ENSSSCT00000024212	ENSSSCG00000024053	-
>ssc-miR-4334-5p	ENSSSCT00000024212	ENSSSCG00000024053	-
>ssc-miR-4334-5p	ENSSSCT00000024212	ENSSSCG00000024053	-
>ssc-miR-4334-5p	ENSSSCT00000024212	ENSSSCG00000024053	-
>ssc-miR-4334-5p	ENSSSCT00000005536	ENSSSCG00000005020	-
>ssc-miR-4334-5p	ENSSSCT00000000758	ENSSSCG00000000696	NOP2
>ssc-miR-4334-5p	ENSSSCT00000005252	ENSSSCG00000004753	INO80
>ssc-miR-4334-5p	ENSSSCT00000022914	ENSSSCG00000028225	DICER1
>ssc-miR-4334-5p	ENSSSCT00000011596	ENSSSCG00000010601	CALHM1
>ssc-miR-4334-5p	ENSSSCT00000036290	ENSSSCG00000030839	JUN
>ssc-miR-4334-5p	ENSSSCT00000010924	ENSSSCG00000009968	TTC28
>ssc-miR-4334-5p	ENSSSCT00000010924	ENSSSCG00000009968	TTC28
>ssc-miR-4334-5p	ENSSSCT00000026589	ENSSSCG00000009968	TTC28
>ssc-miR-4334-5p	ENSSSCT00000026589	ENSSSCG00000009968	TTC28
>ssc-miR-4334-5p	ENSSSCT00000024811	ENSSSCG00000022782	-
>ssc-miR-4334-5p	ENSSSCT00000015901	ENSSSCG00000014551	-
>ssc-miR-4334-5p	ENSSSCT00000009571	ENSSSCG00000008748	LCORL
>ssc-miR-4334-5p	ENSSSCT00000028961	ENSSSCG00000025997	-
>ssc-miR-4334-5p	ENSSSCT00000028961	ENSSSCG00000025997	-
>ssc-miR-4334-5p	ENSSSCT00000028961	ENSSSCG00000025997	-
>ssc-miR-4334-5p	ENSSSCT00000001072	ENSSSCG00000000982	TTLL8
>ssc-miR-4334-5p	ENSSSCT00000013518	ENSSSCG00000012361	AMER1
>ssc-miR-4334-5p	ENSSSCT00000005700	ENSSSCG00000005170	DENND4C
>ssc-miR-4334-5p	ENSSSCT00000005700	ENSSSCG00000005170	DENND4C
>ssc-miR-4334-5p	ENSSSCT00000023349	ENSSSCG00000021366	-
>ssc-miR-4334-5p	ENSSSCT00000025982	ENSSSCG00000026542	FIGN
>ssc-miR-4334-5p	ENSSSCT00000015361	ENSSSCG00000014062	SIMC1
>ssc-miR-4334-5p	ENSSSCT00000007975	ENSSSCG00000007289	TRPC4AP
>ssc-miR-4334-5p	ENSSSCT00000022320	ENSSSCG00000021149	RNF217
>ssc-miR-4334-5p	ENSSSCT00000016776	ENSSSCG00000015401	PCLO
>ssc-miR-4334-5p	ENSSSCT00000016776	ENSSSCG00000015401	PCLO
>ssc-miR-4334-5p	ENSSSCT00000016776	ENSSSCG00000015401	PCLO
>ssc-miR-4334-5p	ENSSSCT00000016776	ENSSSCG00000015401	PCLO
>ssc-miR-4334-5p	ENSSSCT00000025400	ENSSSCG00000015401	PCLO
>ssc-miR-4334-5p	ENSSSCT00000025400	ENSSSCG00000015401	PCLO
>ssc-miR-4334-5p	ENSSSCT00000025400	ENSSSCG00000015401	PCLO
>ssc-miR-4334-5p	ENSSSCT00000025400	ENSSSCG00000015401	PCLO
>ssc-miR-4334-5p	ENSSSCT00000027728	ENSSSCG00000015401	PCLO
>ssc-miR-4334-5p	ENSSSCT00000027728	ENSSSCG00000015401	PCLO
>ssc-miR-4334-5p	ENSSSCT00000027728	ENSSSCG00000015401	PCLO
>ssc-miR-4334-5p	ENSSSCT00000027728	ENSSSCG00000015401	PCLO
>ssc-miR-4334-5p	ENSSSCT00000018839	ENSSSCG00000017303	-
>ssc-miR-4334-5p	ENSSSCT00000008389	ENSSSCG00000007649	GPC2
>ssc-miR-4334-5p	ENSSSCT00000015311	ENSSSCG00000014016	SQSTM1
>ssc-miR-4334-5p	ENSSSCT00000009075	ENSSSCG00000022420	-
>ssc-miR-4334-5p	ENSSSCT00000009572	ENSSSCG00000008749	SLIT2
>ssc-miR-4334-5p	ENSSSCT00000007482	ENSSSCG00000006831	SORT1
>ssc-miR-4334-5p	ENSSSCT00000000007	ENSSSCG00000000006	PPARALPHA
>ssc-miR-4334-5p	ENSSSCT00000001655	ENSSSCG00000001483	FAM83B
>ssc-miR-4334-5p	ENSSSCT00000007701	ENSSSCG00000007032	PLAT
>ssc-miR-4334-5p	ENSSSCT00000028007	ENSSSCG00000021038	NRIP1
>ssc-miR-4334-5p	ENSSSCT00000035016	ENSSSCG00000001617	TREM1
>ssc-miR-4334-5p	ENSSSCT00000001798	ENSSSCG00000001617	TREM1
>ssc-miR-4334-5p	ENSSSCT00000015360	ENSSSCG00000014061	THOC3
>ssc-miR-4334-5p	ENSSSCT00000031231	ENSSSCG00000023593	-
>ssc-miR-4334-5p	ENSSSCT00000014714	ENSSSCG00000013469	ZNF555
>ssc-miR-4334-5p	ENSSSCT00000024688	ENSSSCG00000028752	ADSSL1
>ssc-miR-4334-5p	ENSSSCT00000005084	ENSSSCG00000004603	RFX7
>ssc-miR-4334-5p	ENSSSCT00000011556	ENSSSCG00000010564	POLL
>ssc-miR-4334-5p	ENSSSCT00000027404	ENSSSCG00000021322	ZFX
>ssc-miR-4334-5p	ENSSSCT00000028364	ENSSSCG00000021298	-
>ssc-miR-4334-5p	ENSSSCT00000027684	ENSSSCG00000004371	AIM1
>ssc-miR-4334-5p	ENSSSCT00000018689	ENSSSCG00000017165	USP36
>ssc-miR-4334-5p	ENSSSCT00000035800	ENSSSCG00000030799	KLHL38
>ssc-miR-4334-5p	ENSSSCT00000005256	ENSSSCG00000004757	VPS18
>ssc-miR-4334-5p	ENSSSCT00000003471	ENSSSCG00000003130	SULT2A1
>ssc-miR-4334-5p	ENSSSCT00000022348	ENSSSCG00000003760	TTLL7
>ssc-miR-4334-5p	ENSSSCT00000022348	ENSSSCG00000003760	TTLL7
>ssc-miR-4334-5p	ENSSSCT00000004162	ENSSSCG00000003760	TTLL7
>ssc-miR-4334-5p	ENSSSCT00000004162	ENSSSCG00000003760	TTLL7
>ssc-miR-4334-5p	ENSSSCT00000028037	ENSSSCG00000021698	RRP1B
>ssc-miR-4334-5p	ENSSSCT00000018927	ENSSSCG00000017387	WNK4
>ssc-miR-4334-5p	ENSSSCT00000025717	ENSSSCG00000029291	-
>ssc-miR-4334-5p	ENSSSCT00000025717	ENSSSCG00000029291	-
>ssc-miR-4334-5p	ENSSSCT00000026076	ENSSSCG00000029895	-
>ssc-miR-4334-5p	ENSSSCT00000005258	ENSSSCG00000004759	-
>ssc-miR-4334-5p	ENSSSCT00000005258	ENSSSCG00000004759	-
>ssc-miR-4334-5p	ENSSSCT00000035772	ENSSSCG00000014564	IFITM1
>ssc-miR-4334-5p	ENSSSCT00000013833	ENSSSCG00000012652	SASH3
>ssc-miR-4334-5p	ENSSSCT00000032766	ENSSSCG00000012652	SASH3
>ssc-miR-4334-5p	ENSSSCT00000007078	ENSSSCG00000006461	ARHGEF11
>ssc-miR-4334-5p	ENSSSCT00000003946	ENSSSCG00000003552	AUNIP
>ssc-miR-4334-5p	ENSSSCT00000030452	ENSSSCG00000027928	TMEM9
>ssc-miR-4334-5p	ENSSSCT00000031416	ENSSSCG00000028083	-
>ssc-miR-4334-5p	ENSSSCT00000035725	ENSSSCG00000029756	GPR64
>ssc-miR-4334-5p	ENSSSCT00000035313	ENSSSCG00000029756	GPR64
>ssc-miR-4334-5p	ENSSSCT00000029867	ENSSSCG00000029756	GPR64
>ssc-miR-4334-5p	ENSSSCT00000014195	ENSSSCG00000012985	LTBP3
>ssc-miR-4334-5p	ENSSSCT00000032251	ENSSSCG00000022569	GRIA1
>ssc-miR-4334-5p	ENSSSCT00000036604	ENSSSCG00000012434	ATRX
>ssc-miR-4334-5p	ENSSSCT00000013595	ENSSSCG00000012434	ATRX
>ssc-miR-4334-5p	ENSSSCT00000001136	ENSSSCG00000001042	MAK
>ssc-miR-4334-5p	ENSSSCT00000014392	ENSSSCG00000013172	-
>ssc-miR-4334-5p	ENSSSCT00000025904	ENSSSCG00000028952	SLC10A6
>ssc-miR-4334-5p	ENSSSCT00000025634	ENSSSCG00000025038	KCNJ13
>ssc-miR-4334-5p	ENSSSCT00000001745	ENSSSCG00000001566	RAB44
>ssc-miR-4334-5p	ENSSSCT00000016205	ENSSSCG00000014853	GDPD5
>ssc-miR-4334-5p	ENSSSCT00000009223	ENSSSCG00000008422	-
>ssc-miR-4334-5p	ENSSSCT00000009223	ENSSSCG00000008422	-
>ssc-miR-4334-5p	ENSSSCT00000031330	ENSSSCG00000029449	PRG4
>ssc-miR-4334-5p	ENSSSCT00000018722	ENSSSCG00000017197	FBF1
>ssc-miR-4334-5p	ENSSSCT00000028791	ENSSSCG00000008382	USP34
>ssc-miR-4334-5p	ENSSSCT00000009178	ENSSSCG00000008382	USP34
>ssc-miR-4334-5p	ENSSSCT00000003072	ENSSSCG00000002774	FAM65A
>ssc-miR-4334-5p	ENSSSCT00000003649	ENSSSCG00000022675	NCR1
>ssc-miR-4334-5p	ENSSSCT00000018841	ENSSSCG00000017305	EFCAB13
>ssc-miR-4334-5p	ENSSSCT00000027689	ENSSSCG00000017305	EFCAB13
>ssc-miR-4334-5p	ENSSSCT00000010769	ENSSSCG00000009826	TCTN1
>ssc-miR-4334-5p	ENSSSCT00000014834	ENSSSCG00000013582	XAB2
>ssc-miR-4334-5p	ENSSSCT00000009279	ENSSSCG00000008477	CDKL4
>ssc-miR-4334-5p	ENSSSCT00000025228	ENSSSCG00000023479	NCKAP5
>ssc-miR-4334-5p	ENSSSCT00000007139	ENSSSCG00000006519	CLK2
>ssc-miR-4334-5p	ENSSSCT00000016932	ENSSSCG00000015543	CACNA1E
>ssc-miR-4334-5p	ENSSSCT00000019007	ENSSSCG00000017459	KRT20
>ssc-miR-4334-5p	ENSSSCT00000030141	ENSSSCG00000020972	ACADVL
>ssc-miR-4334-5p	ENSSSCT00000022416	ENSSSCG00000028815	-
>ssc-miR-4334-5p	ENSSSCT00000022416	ENSSSCG00000028815	-
>ssc-miR-4334-5p	ENSSSCT00000023490	ENSSSCG00000028815	-
>ssc-miR-4334-5p	ENSSSCT00000023210	ENSSSCG00000030017	FOXRED1
>ssc-miR-4334-5p	ENSSSCT00000023210	ENSSSCG00000030017	FOXRED1
>ssc-miR-4334-5p	ENSSSCT00000032231	ENSSSCG00000026077	-
>ssc-miR-4334-5p	ENSSSCT00000016561	ENSSSCG00000015195	-
>ssc-miR-4334-5p	ENSSSCT00000013739	ENSSSCG00000012564	MID2
>ssc-miR-4334-5p	ENSSSCT00000007707	ENSSSCG00000007038	-
>ssc-miR-4334-5p	ENSSSCT00000015120	ENSSSCG00000013842	-
>ssc-miR-4334-5p	ENSSSCT00000008898	ENSSSCG00000008122	AAR2B
>ssc-miR-4334-5p	ENSSSCT00000005264	ENSSSCG00000004765	RMDN3
>ssc-miR-4334-5p	ENSSSCT00000014932	ENSSSCG00000013668	-
>ssc-miR-4334-5p	ENSSSCT00000031804	ENSSSCG00000023935	-
>ssc-miR-4334-5p	ENSSSCT00000014537	ENSSSCG00000013311	KIAA1549L
>ssc-miR-4334-5p	ENSSSCT00000015202	ENSSSCG00000013916	COMP
>ssc-miR-4334-5p	ENSSSCT00000019438	ENSSSCG00000017862	TRPV3
>ssc-miR-4334-5p	ENSSSCT00000019438	ENSSSCG00000017862	TRPV3
>ssc-miR-4334-5p	ENSSSCT00000017185	ENSSSCG00000015783	CASP3
>ssc-miR-4334-5p	ENSSSCT00000008622	ENSSSCG00000007868	TMC5
>ssc-miR-4334-5p	ENSSSCT00000000148	ENSSSCG00000000142	FOXRED2
>ssc-miR-4334-5p	ENSSSCT00000034525	ENSSSCG00000005462	GNG10
>ssc-miR-4334-5p	ENSSSCT00000036068	ENSSSCG00000005462	GNG10
>ssc-miR-4334-5p	ENSSSCT00000036632	ENSSSCG00000005462	GNG10
>ssc-miR-4334-5p	ENSSSCT00000005091	ENSSSCG00000004610	CCPG1
>ssc-miR-4334-5p	ENSSSCT00000005091	ENSSSCG00000004610	CCPG1
>ssc-miR-4334-5p	ENSSSCT00000019008	ENSSSCG00000017460	KRT12
>ssc-miR-4334-5p	ENSSSCT00000002804	ENSSSCG00000002525	TRAF3_TV1
>ssc-miR-4334-5p	ENSSSCT00000002804	ENSSSCG00000002525	TRAF3_TV1
>ssc-miR-4334-5p	ENSSSCT00000027247	ENSSSCG00000029358	-
>ssc-miR-4334-5p	ENSSSCT00000007949	ENSSSCG00000007264	CDK5RAP1
>ssc-miR-4334-5p	ENSSSCT00000017109	ENSSSCG00000015709	SLC35F5
>ssc-miR-4334-5p	ENSSSCT00000006497	ENSSSCG00000005917	HSF1
>ssc-miR-4334-5p	ENSSSCT00000010337	ENSSSCG00000009430	AKAP11
>ssc-miR-4334-5p	ENSSSCT00000010337	ENSSSCG00000009430	AKAP11
>ssc-miR-4334-5p	ENSSSCT00000010337	ENSSSCG00000009430	AKAP11
>ssc-miR-4334-5p	ENSSSCT00000011680	ENSSSCG00000010679	EIF3A
>ssc-miR-4334-5p	ENSSSCT00000035357	ENSSSCG00000006059	NCALD
>ssc-miR-4334-5p	ENSSSCT00000033719	ENSSSCG00000006059	NCALD
>ssc-miR-4334-5p	ENSSSCT00000033437	ENSSSCG00000006059	NCALD
>ssc-miR-4334-5p	ENSSSCT00000035298	ENSSSCG00000006059	NCALD
>ssc-miR-4334-5p	ENSSSCT00000036111	ENSSSCG00000006059	NCALD
>ssc-miR-4334-5p	ENSSSCT00000033597	ENSSSCG00000006059	NCALD
>ssc-miR-4334-5p	ENSSSCT00000006648	ENSSSCG00000006059	NCALD
>ssc-miR-4334-5p	ENSSSCT00000004239	ENSSSCG00000003830	MYSM1
>ssc-miR-4334-5p	ENSSSCT00000012339	ENSSSCG00000011271	-
>ssc-miR-4334-5p	ENSSSCT00000016170	ENSSSCG00000014819	ATG16L2
>ssc-miR-4334-5p	ENSSSCT00000035792	ENSSSCG00000029949	CD248
>ssc-miR-4334-5p	ENSSSCT00000031835	ENSSSCG00000029949	CD248
>ssc-miR-4334-5p	ENSSSCT00000016877	ENSSSCG00000015493	SERPINC1
>ssc-miR-4334-5p	ENSSSCT00000007433	ENSSSCG00000006785	RAP1A
>ssc-miR-4334-5p	ENSSSCT00000025428	ENSSSCG00000006901	-
>ssc-miR-4334-5p	ENSSSCT00000007557	ENSSSCG00000006901	-
>ssc-miR-4334-5p	ENSSSCT00000022812	ENSSSCG00000006901	-
>ssc-miR-4334-5p	ENSSSCT00000014055	ENSSSCG00000012859	-
>ssc-miR-4334-5p	ENSSSCT00000029587	ENSSSCG00000000659	-
>ssc-miR-4334-5p	ENSSSCT00000028870	ENSSSCG00000000659	-
>ssc-miR-4334-5p	ENSSSCT00000000715	ENSSSCG00000000659	-
>ssc-miR-4334-5p	ENSSSCT00000019548	ENSSSCG00000021363	CHD3
>ssc-miR-4334-5p	ENSSSCT00000019548	ENSSSCG00000021363	CHD3
>ssc-miR-4334-5p	ENSSSCT00000019548	ENSSSCG00000021363	CHD3
>ssc-miR-4334-5p	ENSSSCT00000026161	ENSSSCG00000028624	-
>ssc-miR-4334-5p	ENSSSCT00000032303	ENSSSCG00000022899	-
>ssc-miR-4334-5p	ENSSSCT00000003355	ENSSSCG00000003021	MEGF8
>ssc-miR-4334-5p	ENSSSCT00000007979	ENSSSCG00000021138	-
>ssc-miR-4334-5p	ENSSSCT00000031171	ENSSSCG00000026722	PHF14
>ssc-miR-4334-5p	ENSSSCT00000030889	ENSSSCG00000026722	PHF14
>ssc-miR-4334-5p	ENSSSCT00000032105	ENSSSCG00000026722	PHF14
>ssc-miR-4334-5p	ENSSSCT00000003169	ENSSSCG00000002868	-
>ssc-miR-4334-5p	ENSSSCT00000010137	ENSSSCG00000009257	GK2
>ssc-miR-4334-5p	ENSSSCT00000011293	ENSSSCG00000010316	KAT6B
>ssc-miR-4334-5p	ENSSSCT00000011293	ENSSSCG00000010316	KAT6B
>ssc-miR-4334-5p	ENSSSCT00000011293	ENSSSCG00000010316	KAT6B
>ssc-miR-4334-5p	ENSSSCT00000001746	ENSSSCG00000001567	CPNE5
>ssc-miR-4334-5p	ENSSSCT00000001746	ENSSSCG00000001567	CPNE5
>ssc-miR-4334-5p	ENSSSCT00000011898	ENSSSCG00000010876	DESI2
>ssc-miR-4334-5p	ENSSSCT00000011898	ENSSSCG00000010876	DESI2
>ssc-miR-4334-5p	ENSSSCT00000010835	ENSSSCG00000009885	-
>ssc-miR-4334-5p	ENSSSCT00000012082	ENSSSCG00000011038	CH242-21O2.1
>ssc-miR-4334-5p	ENSSSCT00000035957	ENSSSCG00000006201	ARFGEF1
>ssc-miR-4334-5p	ENSSSCT00000035957	ENSSSCG00000006201	ARFGEF1
>ssc-miR-4334-5p	ENSSSCT00000006796	ENSSSCG00000006201	ARFGEF1
>ssc-miR-4334-5p	ENSSSCT00000006796	ENSSSCG00000006201	ARFGEF1
>ssc-miR-4334-5p	ENSSSCT00000006796	ENSSSCG00000006201	ARFGEF1
>ssc-miR-4334-5p	ENSSSCT00000000151	ENSSSCG00000000145	MYH9
>ssc-miR-4334-5p	ENSSSCT00000029923	ENSSSCG00000025060	MRPL32
>ssc-miR-4334-5p	ENSSSCT00000003056	ENSSSCG00000002759	COG8
>ssc-miR-4334-5p	ENSSSCT00000032160	ENSSSCG00000026520	STS
>ssc-miR-4334-5p	ENSSSCT00000000417	ENSSSCG00000025467	MYL6
>ssc-miR-4334-5p	ENSSSCT00000000418	ENSSSCG00000025467	MYL6
>ssc-miR-4334-5p	ENSSSCT00000024727	ENSSSCG00000024636	TGFBRAP1
>ssc-miR-4334-5p	ENSSSCT00000018691	ENSSSCG00000017167	CYTH1
>ssc-miR-4334-5p	ENSSSCT00000027771	ENSSSCG00000023643	PDHA1
>ssc-miR-4334-5p	ENSSSCT00000005276	ENSSSCG00000023975	C15orf52
>ssc-miR-4334-5p	ENSSSCT00000005279	ENSSSCG00000023975	C15orf52
>ssc-miR-4334-5p	ENSSSCT00000027467	ENSSSCG00000025720	-
>ssc-miR-4334-5p	ENSSSCT00000008651	ENSSSCG00000007895	ZC3H7A
>ssc-miR-4334-5p	ENSSSCT00000018723	ENSSSCG00000017198	ACOX1
>ssc-miR-4334-5p	ENSSSCT00000018723	ENSSSCG00000017198	ACOX1
>ssc-miR-4334-5p	ENSSSCT00000032552	ENSSSCG00000027103	CNIH4
>ssc-miR-4334-5p	ENSSSCT00000033252	ENSSSCG00000012396	MED12
>ssc-miR-4334-5p	ENSSSCT00000033252	ENSSSCG00000012396	MED12
>ssc-miR-4334-5p	ENSSSCT00000013554	ENSSSCG00000012396	MED12
>ssc-miR-4334-5p	ENSSSCT00000013554	ENSSSCG00000012396	MED12
>ssc-miR-4334-5p	ENSSSCT00000014493	ENSSSCG00000013269	MAPK8IP1
>ssc-miR-4334-5p	ENSSSCT00000016252	ENSSSCG00000014897	FAM181B
>ssc-miR-4334-5p	ENSSSCT00000012535	ENSSSCG00000011454	SFMBT1
>ssc-miR-4334-5p	ENSSSCT00000002702	ENSSSCG00000002432	KCNK13
>ssc-miR-4334-5p	ENSSSCT00000004397	ENSSSCG00000003975	KCNQ4
>ssc-miR-4334-5p	ENSSSCT00000026552	ENSSSCG00000026775	-
>ssc-miR-4334-5p	ENSSSCT00000003170	ENSSSCG00000002869	LSM14A
>ssc-miR-4334-5p	ENSSSCT00000009577	ENSSSCG00000008753	GPR125
>ssc-miR-4334-5p	ENSSSCT00000022907	ENSSSCG00000005025	TRIM9
>ssc-miR-4334-5p	ENSSSCT00000022907	ENSSSCG00000005025	TRIM9
>ssc-miR-4334-5p	ENSSSCT00000005541	ENSSSCG00000005025	TRIM9
>ssc-miR-4334-5p	ENSSSCT00000005541	ENSSSCG00000005025	TRIM9
>ssc-miR-4334-5p	ENSSSCT00000015016	ENSSSCG00000013742	-
>ssc-miR-4334-5p	ENSSSCT00000005281	ENSSSCG00000004782	-
>ssc-miR-4334-5p	ENSSSCT00000004046	ENSSSCG00000003650	GJA9
>ssc-miR-4334-5p	ENSSSCT00000030413	ENSSSCG00000024154	CLASRP
>ssc-miR-4334-5p	ENSSSCT00000004573	ENSSSCG00000004138	HIVEP2
>ssc-miR-4334-5p	ENSSSCT00000018461	ENSSSCG00000016953	-
>ssc-miR-4334-5p	ENSSSCT00000004574	ENSSSCG00000004139	GPR126
>ssc-miR-4334-5p	ENSSSCT00000016814	ENSSSCG00000015434	-
>ssc-miR-4334-5p	ENSSSCT00000027239	ENSSSCG00000030009	-
>ssc-miR-4334-5p	ENSSSCT00000010667	ENSSSCG00000009729	-
>ssc-miR-4334-5p	ENSSSCT00000009834	ENSSSCG00000008979	-
>ssc-miR-4334-5p	ENSSSCT00000032809	ENSSSCG00000030735	CH242-227G20.2
>ssc-miR-4334-5p	ENSSSCT00000002757	ENSSSCG00000002481	SERPINA5
>ssc-miR-4334-5p	ENSSSCT00000036499	ENSSSCG00000031023	CD24
>ssc-miR-4334-5p	ENSSSCT00000008580	ENSSSCG00000007830	RBBP6
>ssc-miR-4334-5p	ENSSSCT00000015441	ENSSSCG00000014137	HAPLN1
>ssc-miR-4334-5p	ENSSSCT00000018465	ENSSSCG00000016956	-
>ssc-miR-4334-5p	ENSSSCT00000022983	ENSSSCG00000016956	-
>ssc-miR-4334-5p	ENSSSCT00000001166	ENSSSCG00000020858	-
>ssc-miR-4334-5p	ENSSSCT00000001166	ENSSSCG00000020858	-
>ssc-miR-4334-5p	ENSSSCT00000023668	ENSSSCG00000020858	-
>ssc-miR-4334-5p	ENSSSCT00000013143	ENSSSCG00000012012	CXADR
>ssc-miR-4334-5p	ENSSSCT00000018600	ENSSSCG00000017084	FAT2
>ssc-miR-4334-5p	ENSSSCT00000018600	ENSSSCG00000017084	FAT2
>ssc-miR-4334-5p	ENSSSCT00000008384	ENSSSCG00000007644	-
>ssc-miR-4334-5p	ENSSSCT00000000006	ENSSSCG00000000005	-
>ssc-miR-4334-5p	ENSSSCT00000014333	ENSSSCG00000013113	TMEM132A
>ssc-miR-4334-5p	ENSSSCT00000004681	ENSSSCG00000004236	-
>ssc-miR-4334-5p	ENSSSCT00000017701	ENSSSCG00000016256	SPHKAP
>ssc-miR-4334-5p	ENSSSCT00000017701	ENSSSCG00000016256	SPHKAP
>ssc-miR-4334-5p	ENSSSCT00000017701	ENSSSCG00000016256	SPHKAP
>ssc-miR-4334-5p	ENSSSCT00000018163	ENSSSCG00000016682	PLEKHA8
>ssc-miR-4334-5p	ENSSSCT00000035558	ENSSSCG00000012818	F8
>ssc-miR-4334-5p	ENSSSCT00000014012	ENSSSCG00000012818	F8
>ssc-miR-4334-5p	ENSSSCT00000035912	ENSSSCG00000004457	DOPEY1
>ssc-miR-4334-5p	ENSSSCT00000035912	ENSSSCG00000004457	DOPEY1
>ssc-miR-4334-5p	ENSSSCT00000004923	ENSSSCG00000004457	DOPEY1
>ssc-miR-4334-5p	ENSSSCT00000004923	ENSSSCG00000004457	DOPEY1
>ssc-miR-4334-5p	ENSSSCT00000022952	ENSSSCG00000004457	DOPEY1
>ssc-miR-4334-5p	ENSSSCT00000022952	ENSSSCG00000004457	DOPEY1
>ssc-miR-4334-5p	ENSSSCT00000033248	ENSSSCG00000013888	JAK3
>ssc-miR-4334-5p	ENSSSCT00000035126	ENSSSCG00000013888	JAK3
>ssc-miR-4334-5p	ENSSSCT00000032652	ENSSSCG00000013888	JAK3
>ssc-miR-4334-5p	ENSSSCT00000032652	ENSSSCG00000013888	JAK3
>ssc-miR-4334-5p	ENSSSCT00000015174	ENSSSCG00000013888	JAK3
>ssc-miR-4334-5p	ENSSSCT00000027510	ENSSSCG00000027286	DGKQ
>ssc-miR-4334-5p	ENSSSCT00000006023	ENSSSCG00000005477	-
>ssc-miR-4334-5p	ENSSSCT00000024704	ENSSSCG00000027434	-
>ssc-miR-4334-5p	ENSSSCT00000010802	ENSSSCG00000009855	KSR2
>ssc-miR-4334-5p	ENSSSCT00000025115	ENSSSCG00000024172	PAFAH2
>ssc-miR-4334-5p	ENSSSCT00000006998	ENSSSCG00000006385	NCSTN
>ssc-miR-4334-5p	ENSSSCT00000035270	ENSSSCG00000012136	PIR
>ssc-miR-4334-5p	ENSSSCT00000035714	ENSSSCG00000012136	PIR
>ssc-miR-4334-5p	ENSSSCT00000033084	ENSSSCG00000012136	PIR
>ssc-miR-4334-5p	ENSSSCT00000013275	ENSSSCG00000012136	PIR
>ssc-miR-4334-5p	ENSSSCT00000006686	ENSSSCG00000006095	CCNE2
>ssc-miR-4334-5p	ENSSSCT00000016969	ENSSSCG00000015576	TPR
>ssc-miR-4334-5p	ENSSSCT00000017188	ENSSSCG00000015785	-
>ssc-miR-4334-5p	ENSSSCT00000027119	ENSSSCG00000027410	CBFA2T2
>ssc-miR-4334-5p	ENSSSCT00000027119	ENSSSCG00000027410	CBFA2T2
>ssc-miR-4334-5p	ENSSSCT00000027119	ENSSSCG00000027410	CBFA2T2
>ssc-miR-4334-5p	ENSSSCT00000030451	ENSSSCG00000027410	CBFA2T2
>ssc-miR-4334-5p	ENSSSCT00000030451	ENSSSCG00000027410	CBFA2T2
>ssc-miR-4334-5p	ENSSSCT00000030451	ENSSSCG00000027410	CBFA2T2
>ssc-miR-4334-5p	ENSSSCT00000025444	ENSSSCG00000027558	-
>ssc-miR-4334-5p	ENSSSCT00000025444	ENSSSCG00000027558	-
>ssc-miR-4334-5p	ENSSSCT00000024667	ENSSSCG00000023174	USP53
>ssc-miR-4334-5p	ENSSSCT00000036624	ENSSSCG00000012300	FOXP3
>ssc-miR-4334-5p	ENSSSCT00000013449	ENSSSCG00000012300	FOXP3
>ssc-miR-4334-5p	ENSSSCT00000009404	ENSSSCG00000008593	KLHL29
>ssc-miR-4334-5p	ENSSSCT00000035055	ENSSSCG00000012328	HUWE1
>ssc-miR-4334-5p	ENSSSCT00000035055	ENSSSCG00000012328	HUWE1
>ssc-miR-4334-5p	ENSSSCT00000035055	ENSSSCG00000012328	HUWE1
>ssc-miR-4334-5p	ENSSSCT00000035055	ENSSSCG00000012328	HUWE1
>ssc-miR-4334-5p	ENSSSCT00000032724	ENSSSCG00000012328	HUWE1
>ssc-miR-4334-5p	ENSSSCT00000036007	ENSSSCG00000012328	HUWE1
>ssc-miR-4334-5p	ENSSSCT00000035904	ENSSSCG00000012328	HUWE1
>ssc-miR-4334-5p	ENSSSCT00000035724	ENSSSCG00000012328	HUWE1
>ssc-miR-4334-5p	ENSSSCT00000032640	ENSSSCG00000012328	HUWE1
>ssc-miR-4334-5p	ENSSSCT00000034630	ENSSSCG00000012328	HUWE1
>ssc-miR-4334-5p	ENSSSCT00000032330	ENSSSCG00000012328	HUWE1
>ssc-miR-4334-5p	ENSSSCT00000032330	ENSSSCG00000012328	HUWE1
>ssc-miR-4334-5p	ENSSSCT00000032330	ENSSSCG00000012328	HUWE1
>ssc-miR-4334-5p	ENSSSCT00000032330	ENSSSCG00000012328	HUWE1
>ssc-miR-4334-5p	ENSSSCT00000013481	ENSSSCG00000012328	HUWE1
>ssc-miR-4334-5p	ENSSSCT00000013481	ENSSSCG00000012328	HUWE1
>ssc-miR-4334-5p	ENSSSCT00000013481	ENSSSCG00000012328	HUWE1
>ssc-miR-4334-5p	ENSSSCT00000013481	ENSSSCG00000012328	HUWE1
>ssc-miR-4334-5p	ENSSSCT00000028580	ENSSSCG00000026733	-
>ssc-miR-4334-5p	ENSSSCT00000023127	ENSSSCG00000026170	-
>ssc-miR-4334-5p	ENSSSCT00000023127	ENSSSCG00000026170	-
>ssc-miR-4334-5p	ENSSSCT00000031946	ENSSSCG00000026504	-
>ssc-miR-4334-5p	ENSSSCT00000004844	ENSSSCG00000004382	SEC63
>ssc-miR-4334-5p	ENSSSCT00000004844	ENSSSCG00000004382	SEC63
>ssc-miR-4334-5p	ENSSSCT00000027316	ENSSSCG00000027573	RPL29
>ssc-miR-4334-5p	ENSSSCT00000005919	ENSSSCG00000005379	GALNT12
>ssc-miR-4334-5p	ENSSSCT00000031467	ENSSSCG00000025613	-
>ssc-miR-4334-5p	ENSSSCT00000031467	ENSSSCG00000025613	-
>ssc-miR-4334-5p	ENSSSCT00000032939	ENSSSCG00000013308	FBXO3
>ssc-miR-4334-5p	ENSSSCT00000032824	ENSSSCG00000013308	FBXO3
>ssc-miR-4334-5p	ENSSSCT00000014534	ENSSSCG00000013308	FBXO3
>ssc-miR-4334-5p	ENSSSCT00000018165	ENSSSCG00000016684	SCRN1
>ssc-miR-4334-5p	ENSSSCT00000010619	ENSSSCG00000009684	MSRA
>ssc-miR-4334-5p	ENSSSCT00000009425	ENSSSCG00000008614	SMC6
>ssc-miR-4334-5p	ENSSSCT00000018244	ENSSSCG00000016760	C7orf25
>ssc-miR-4334-5p	ENSSSCT00000009978	ENSSSCG00000009111	SYNPO2
>ssc-miR-4334-5p	ENSSSCT00000003869	ENSSSCG00000003483	PADI4
>ssc-miR-4334-5p	ENSSSCT00000029290	ENSSSCG00000024373	TRIP12
>ssc-miR-4334-5p	ENSSSCT00000017974	ENSSSCG00000016509	-
>ssc-miR-4334-5p	ENSSSCT00000009979	ENSSSCG00000009112	-
>ssc-miR-4334-5p	ENSSSCT00000023611	ENSSSCG00000027204	-
>ssc-miR-4334-5p	ENSSSCT00000014538	ENSSSCG00000013312	HIPK3
>ssc-miR-4334-5p	ENSSSCT00000014538	ENSSSCG00000013312	HIPK3
>ssc-miR-4334-5p	ENSSSCT00000019439	ENSSSCG00000017863	-
>ssc-miR-4334-5p	ENSSSCT00000023639	ENSSSCG00000024476	CES3
>ssc-miR-4334-5p	ENSSSCT00000018549	ENSSSCG00000017036	CCNJL
>ssc-miR-4334-5p	ENSSSCT00000018549	ENSSSCG00000017036	CCNJL
>ssc-miR-4334-5p	ENSSSCT00000017112	ENSSSCG00000015712	-
>ssc-miR-4334-5p	ENSSSCT00000025310	ENSSSCG00000015712	-
>ssc-miR-4334-5p	ENSSSCT00000025125	ENSSSCG00000015712	-
>ssc-miR-4334-5p	ENSSSCT00000008424	ENSSSCG00000007683	-
>ssc-miR-4334-5p	ENSSSCT00000017065	ENSSSCG00000015667	MBD5
>ssc-miR-4334-5p	ENSSSCT00000010491	ENSSSCG00000009570	MPHOSPH8
>ssc-miR-4334-5p	ENSSSCT00000030348	ENSSSCG00000021672	WBP2
>ssc-miR-4334-5p	ENSSSCT00000015312	ENSSSCG00000014017	MGAT4B
>ssc-miR-4334-5p	ENSSSCT00000025625	ENSSSCG00000027508	SMURF2
>ssc-miR-4334-5p	ENSSSCT00000013276	ENSSSCG00000012137	BMX
>ssc-miR-4334-5p	ENSSSCT00000007631	ENSSSCG00000006966	CLDN23
>ssc-miR-4334-5p	ENSSSCT00000023266	ENSSSCG00000023001	CCDC149
>ssc-miR-4334-5p	ENSSSCT00000005546	ENSSSCG00000005030	NID2
>ssc-miR-4334-5p	ENSSSCT00000005546	ENSSSCG00000005030	NID2
>ssc-miR-4334-5p	ENSSSCT00000004016	ENSSSCG00000003620	TRIM62
>ssc-miR-4334-5p	ENSSSCT00000025361	ENSSSCG00000025852	-
>ssc-miR-4334-5p	ENSSSCT00000019579	ENSSSCG00000017991	PIK3R5
>ssc-miR-4334-5p	ENSSSCT00000014334	ENSSSCG00000013114	SLC15A3
>ssc-miR-4334-5p	ENSSSCT00000010018	ENSSSCG00000009148	LEF1
>ssc-miR-4334-5p	ENSSSCT00000010018	ENSSSCG00000009148	LEF1
>ssc-miR-4334-5p	ENSSSCT00000025142	ENSSSCG00000009779	MPHOSPH9
>ssc-miR-4334-5p	ENSSSCT00000010721	ENSSSCG00000009779	MPHOSPH9
>ssc-miR-4334-5p	ENSSSCT00000003963	ENSSSCG00000003569	SLC9A1
>ssc-miR-4334-5p	ENSSSCT00000031218	ENSSSCG00000028051	ZNF385C
>ssc-miR-4334-5p	ENSSSCT00000026513	ENSSSCG00000024067	KRT23
>ssc-miR-4334-5p	ENSSSCT00000026480	ENSSSCG00000028658	-
>ssc-miR-4334-5p	ENSSSCT00000026480	ENSSSCG00000028658	-
>ssc-miR-4334-5p	ENSSSCT00000017975	ENSSSCG00000016510	UBN2
>ssc-miR-4334-5p	ENSSSCT00000017975	ENSSSCG00000016510	UBN2
>ssc-miR-4334-5p	ENSSSCT00000017975	ENSSSCG00000016510	UBN2
>ssc-miR-4334-5p	ENSSSCT00000015655	ENSSSCG00000014329	CDC25C
>ssc-miR-4334-5p	ENSSSCT00000008395	ENSSSCG00000007655	-
>ssc-miR-4334-5p	ENSSSCT00000036298	ENSSSCG00000012695	DDX26B
>ssc-miR-4334-5p	ENSSSCT00000034650	ENSSSCG00000023972	DRAM1
>ssc-miR-4334-5p	ENSSSCT00000035178	ENSSSCG00000023972	DRAM1
>ssc-miR-4334-5p	ENSSSCT00000029052	ENSSSCG00000023972	DRAM1
>ssc-miR-4334-5p	ENSSSCT00000002103	ENSSSCG00000001878	PTPN9
>ssc-miR-4334-5p	ENSSSCT00000017703	ENSSSCG00000016258	DNER
>ssc-miR-4334-5p	ENSSSCT00000019377	ENSSSCG00000017804	ABR
>ssc-miR-4334-5p	ENSSSCT00000016777	ENSSSCG00000015402	CACNA2D1
>ssc-miR-4334-5p	ENSSSCT00000014301	ENSSSCG00000013083	CPSF7
>ssc-miR-4334-5p	ENSSSCT00000018920	ENSSSCG00000017381	-
>ssc-miR-4334-5p	ENSSSCT00000014395	ENSSSCG00000013175	BTBD18
>ssc-miR-4334-5p	ENSSSCT00000022329	ENSSSCG00000025812	-
>ssc-miR-4334-5p	ENSSSCT00000004442	ENSSSCG00000004017	FRMD1
>ssc-miR-4334-5p	ENSSSCT00000027970	ENSSSCG00000004017	FRMD1
>ssc-miR-4334-5p	ENSSSCT00000008811	ENSSSCG00000008040	TSC2
>ssc-miR-4334-5p	ENSSSCT00000008811	ENSSSCG00000008040	TSC2
>ssc-miR-4334-5p	ENSSSCT00000010984	ENSSSCG00000010027	PATZ1
>ssc-miR-4334-5p	ENSSSCT00000032032	ENSSSCG00000010027	PATZ1
>ssc-miR-4334-5p	ENSSSCT00000005926	ENSSSCG00000005385	NOR-1
>ssc-miR-4334-5p	ENSSSCT00000008858	ENSSSCG00000021799	-
>ssc-miR-4334-5p	ENSSSCT00000029731	ENSSSCG00000028927	-
>ssc-miR-4334-5p	ENSSSCT00000005588	ENSSSCG00000005071	C14orf37
>ssc-miR-4334-5p	ENSSSCT00000004098	ENSSSCG00000003699	GREB1L
>ssc-miR-4334-5p	ENSSSCT00000018847	ENSSSCG00000017311	MAPT
>ssc-miR-4334-5p	ENSSSCT00000018847	ENSSSCG00000017311	MAPT
>ssc-miR-4334-5p	ENSSSCT00000005395	ENSSSCG00000004889	SERPINB10
>ssc-miR-4334-5p	ENSSSCT00000031259	ENSSSCG00000029594	WBP1L
>ssc-miR-4334-5p	ENSSSCT00000017440	ENSSSCG00000016017	DNAJC10
>ssc-miR-4334-5p	ENSSSCT00000005103	ENSSSCG00000004620	MYO5A
>ssc-miR-4334-5p	ENSSSCT00000005103	ENSSSCG00000004620	MYO5A
>ssc-miR-4334-5p	ENSSSCT00000016891	ENSSSCG00000015504	CACYBP
>ssc-miR-4334-5p	ENSSSCT00000009725	ENSSSCG00000008882	-
>ssc-miR-4334-5p	ENSSSCT00000030292	ENSSSCG00000022701	-
>ssc-miR-4334-5p	ENSSSCT00000008517	ENSSSCG00000007770	ORAI3
>ssc-miR-4334-5p	ENSSSCT00000017114	ENSSSCG00000015714	CCDC93
>ssc-miR-4334-5p	ENSSSCT00000025853	ENSSSCG00000023688	-
>ssc-miR-4334-5p	ENSSSCT00000018168	ENSSSCG00000016687	CHN2
>ssc-miR-4334-5p	ENSSSCT00000002772	ENSSSCG00000002494	CLMN
>ssc-miR-4334-5p	ENSSSCT00000000446	ENSSSCG00000025542	-
>ssc-miR-4334-5p	ENSSSCT00000031647	ENSSSCG00000024687	FANCA
>ssc-miR-4334-5p	ENSSSCT00000018694	ENSSSCG00000017170	MGAT5B
>ssc-miR-4334-5p	ENSSSCT00000025072	ENSSSCG00000027017	NR1D2
>ssc-miR-4334-5p	ENSSSCT00000025072	ENSSSCG00000027017	NR1D2
>ssc-miR-4334-5p	ENSSSCT00000013149	ENSSSCG00000012018	CHODL
>ssc-miR-4334-5p	ENSSSCT00000034102	ENSSSCG00000012018	CHODL
>ssc-miR-4334-5p	ENSSSCT00000033452	ENSSSCG00000012018	CHODL
>ssc-miR-4334-5p	ENSSSCT00000034707	ENSSSCG00000012018	CHODL
>ssc-miR-4334-5p	ENSSSCT00000031940	ENSSSCG00000025768	CALM1
>ssc-miR-4334-5p	ENSSSCT00000002156	ENSSSCG00000001927	HEXA
>ssc-miR-4334-5p	ENSSSCT00000007121	ENSSSCG00000006502	ARHGEF2
>ssc-miR-4334-5p	ENSSSCT00000007121	ENSSSCG00000006502	ARHGEF2
>ssc-miR-4334-5p	ENSSSCT00000011169	ENSSSCG00000010203	HNRNPF
>ssc-miR-4334-5p	ENSSSCT00000032384	ENSSSCG00000017560	ANKRD40
>ssc-miR-4334-5p	ENSSSCT00000019115	ENSSSCG00000017560	ANKRD40
>ssc-miR-4334-5p	ENSSSCT00000007955	ENSSSCG00000007270	-
>ssc-miR-4334-5p	ENSSSCT00000017979	ENSSSCG00000016512	ZAP
>ssc-miR-4334-5p	ENSSSCT00000007635	ENSSSCG00000006970	-
>ssc-miR-4334-5p	ENSSSCT00000004015	ENSSSCG00000003619	ADC
>ssc-miR-4334-5p	ENSSSCT00000031385	ENSSSCG00000023802	-
>ssc-miR-4334-5p	ENSSSCT00000023012	ENSSSCG00000026223	-
>ssc-miR-4334-5p	ENSSSCT00000032732	ENSSSCG00000000660	A2M
>ssc-miR-4334-5p	ENSSSCT00000000716	ENSSSCG00000000660	A2M
>ssc-miR-4334-5p	ENSSSCT00000024510	ENSSSCG00000026802	-
>ssc-miR-4334-5p	ENSSSCT00000034724	ENSSSCG00000028553	ILF2
>ssc-miR-4334-5p	ENSSSCT00000032691	ENSSSCG00000028553	ILF2
>ssc-miR-4334-5p	ENSSSCT00000033266	ENSSSCG00000028553	ILF2
>ssc-miR-4334-5p	ENSSSCT00000033738	ENSSSCG00000028553	ILF2
>ssc-miR-4334-5p	ENSSSCT00000035200	ENSSSCG00000028553	ILF2
>ssc-miR-4334-5p	ENSSSCT00000029624	ENSSSCG00000028553	ILF2
>ssc-miR-4334-5p	ENSSSCT00000008345	ENSSSCG00000007605	TMEM130
>ssc-miR-4334-5p	ENSSSCT00000008859	ENSSSCG00000028738	-
>ssc-miR-4334-5p	ENSSSCT00000000458	ENSSSCG00000000424	-
>ssc-miR-4334-5p	ENSSSCT00000000458	ENSSSCG00000000424	-
>ssc-miR-4334-5p	ENSSSCT00000013759	ENSSSCG00000012583	ACSL4
>ssc-miR-4334-5p	ENSSSCT00000007031	ENSSSCG00000006418	MNDA
>ssc-miR-4334-5p	ENSSSCT00000008274	ENSSSCG00000007542	-
>ssc-miR-4334-5p	ENSSSCT00000010723	ENSSSCG00000009781	PITPNM2
>ssc-miR-4334-5p	ENSSSCT00000012957	ENSSSCG00000011845	PCYT1A
>ssc-miR-4334-5p	ENSSSCT00000019110	ENSSSCG00000017555	LUC7L3
>ssc-miR-4334-5p	ENSSSCT00000019487	ENSSSCG00000017907	OMC
>ssc-miR-4334-5p	ENSSSCT00000018330	ENSSSCG00000016835	SKP2
>ssc-miR-4334-5p	ENSSSCT00000026835	ENSSSCG00000028918	-
>ssc-miR-4334-5p	ENSSSCT00000011332	ENSSSCG00000010351	CCSER2
>ssc-miR-4334-5p	ENSSSCT00000011332	ENSSSCG00000010351	CCSER2
>ssc-miR-4334-5p	ENSSSCT00000031701	ENSSSCG00000010351	CCSER2
>ssc-miR-4334-5p	ENSSSCT00000031701	ENSSSCG00000010351	CCSER2
>ssc-miR-4334-5p	ENSSSCT00000006027	ENSSSCG00000005481	RGS3
>ssc-miR-4334-5p	ENSSSCT00000008136	ENSSSCG00000007433	PCIF1
>ssc-miR-4334-5p	ENSSSCT00000000174	ENSSSCG00000000165	MTERFD3
>ssc-miR-4334-5p	ENSSSCT00000028348	ENSSSCG00000025092	CDK4
>ssc-miR-4334-5p	ENSSSCT00000028348	ENSSSCG00000025092	CDK4
>ssc-miR-4334-5p	ENSSSCT00000025684	ENSSSCG00000021862	PTGER2
>ssc-miR-4334-5p	ENSSSCT00000022361	ENSSSCG00000023912	-
>ssc-miR-4334-5p	ENSSSCT00000014759	ENSSSCG00000013512	-
>ssc-miR-4334-5p	ENSSSCT00000014759	ENSSSCG00000013512	-
>ssc-miR-4334-5p	ENSSSCT00000014759	ENSSSCG00000013512	-
>ssc-miR-4334-5p	ENSSSCT00000014759	ENSSSCG00000013512	-
>ssc-miR-4334-5p	ENSSSCT00000014759	ENSSSCG00000013512	-
>ssc-miR-4334-5p	ENSSSCT00000014759	ENSSSCG00000013512	-
>ssc-miR-4334-5p	ENSSSCT00000009841	ENSSSCG00000008984	SHROOM3
>ssc-miR-4334-5p	ENSSSCT00000009841	ENSSSCG00000008984	SHROOM3
>ssc-miR-4334-5p	ENSSSCT00000005288	ENSSSCG00000004789	THBS1
>ssc-miR-4334-5p	ENSSSCT00000034520	ENSSSCG00000004789	THBS1
>ssc-miR-4334-5p	ENSSSCT00000013150	ENSSSCG00000012019	TMPRSS15
>ssc-miR-4334-5p	ENSSSCT00000028696	ENSSSCG00000001827	-
>ssc-miR-4334-5p	ENSSSCT00000002047	ENSSSCG00000001827	-
>ssc-miR-4334-5p	ENSSSCT00000025811	ENSSSCG00000026386	SLC30A2
>ssc-miR-4334-5p	ENSSSCT00000028619	ENSSSCG00000023367	IL22RA1
>ssc-miR-4334-5p	ENSSSCT00000032190	ENSSSCG00000023037	-
>ssc-miR-4334-5p	ENSSSCT00000027618	ENSSSCG00000009887	NAA25
>ssc-miR-4334-5p	ENSSSCT00000010837	ENSSSCG00000009887	NAA25
>ssc-miR-4334-5p	ENSSSCT00000025505	ENSSSCG00000030497	YAE1D1
>ssc-miR-4334-5p	ENSSSCT00000017167	ENSSSCG00000015766	-
>ssc-miR-4334-5p	ENSSSCT00000004050	ENSSSCG00000003654	MACF1
>ssc-miR-4334-5p	ENSSSCT00000004050	ENSSSCG00000003654	MACF1
>ssc-miR-4334-5p	ENSSSCT00000004050	ENSSSCG00000003654	MACF1
>ssc-miR-4334-5p	ENSSSCT00000004050	ENSSSCG00000003654	MACF1
>ssc-miR-4334-5p	ENSSSCT00000018170	ENSSSCG00000016689	-
>ssc-miR-4334-5p	ENSSSCT00000018331	ENSSSCG00000016836	NADK2
>ssc-miR-4334-5p	ENSSSCT00000013630	ENSSSCG00000012463	CHM
>ssc-miR-4334-5p	ENSSSCT00000004443	ENSSSCG00000004018	MLLT4
>ssc-miR-4334-5p	ENSSSCT00000014781	ENSSSCG00000013534	MLLT1
>ssc-miR-4334-5p	ENSSSCT00000018852	ENSSSCG00000017316	-
>ssc-miR-4334-5p	ENSSSCT00000023603	ENSSSCG00000022235	-
>ssc-miR-4334-5p	ENSSSCT00000006028	ENSSSCG00000022235	-
>ssc-miR-4334-5p	ENSSSCT00000005941	ENSSSCG00000005398	BAAT
>ssc-miR-4334-5p	ENSSSCT00000022683	ENSSSCG00000029297	KRTAP27-1
>ssc-miR-4334-5p	ENSSSCT00000012721	ENSSSCG00000011624	MCM2
>ssc-miR-4334-5p	ENSSSCT00000011759	ENSSSCG00000010747	C10orf90
>ssc-miR-4334-5p	ENSSSCT00000026144	ENSSSCG00000021426	-
>ssc-miR-4334-5p	ENSSSCT00000019584	ENSSSCG00000017995	USP43
>ssc-miR-4334-5p	ENSSSCT00000025130	ENSSSCG00000012034	TIAM1
>ssc-miR-4334-5p	ENSSSCT00000023220	ENSSSCG00000023725	-
>ssc-miR-4334-5p	ENSSSCT00000023220	ENSSSCG00000023725	-
>ssc-miR-4334-5p	ENSSSCT00000023231	ENSSSCG00000027611	-
>ssc-miR-4334-5p	ENSSSCT00000008135	ENSSSCG00000007432	ZNF335
>ssc-miR-4334-5p	ENSSSCT00000022358	ENSSSCG00000029343	MFSD11
>ssc-miR-4334-5p	ENSSSCT00000032997	ENSSSCG00000012270	UBA1
>ssc-miR-4334-5p	ENSSSCT00000033113	ENSSSCG00000012270	UBA1
>ssc-miR-4334-5p	ENSSSCT00000034794	ENSSSCG00000012270	UBA1
>ssc-miR-4334-5p	ENSSSCT00000013417	ENSSSCG00000012270	UBA1
>ssc-miR-4334-5p	ENSSSCT00000018503	ENSSSCG00000016992	-
>ssc-miR-4334-5p	ENSSSCT00000005939	ENSSSCG00000005396	-
>ssc-miR-4334-5p	ENSSSCT00000003440	ENSSSCG00000003101	HIF3A
>ssc-miR-4334-5p	ENSSSCT00000008428	ENSSSCG00000007687	-
>ssc-miR-4334-5p	ENSSSCT00000024790	ENSSSCG00000023960	-
>ssc-miR-4334-5p	ENSSSCT00000025195	ENSSSCG00000028681	-
>ssc-miR-4334-5p	ENSSSCT00000006029	ENSSSCG00000028681	-
>ssc-miR-4334-5p	ENSSSCT00000026054	ENSSSCG00000007606	TRRAP
>ssc-miR-4334-5p	ENSSSCT00000026054	ENSSSCG00000007606	TRRAP
>ssc-miR-4334-5p	ENSSSCT00000008346	ENSSSCG00000007606	TRRAP
>ssc-miR-4334-5p	ENSSSCT00000008346	ENSSSCG00000007606	TRRAP
>ssc-miR-4334-5p	ENSSSCT00000028376	ENSSSCG00000012604	LAMP2
>ssc-miR-4334-5p	ENSSSCT00000001830	ENSSSCG00000001646	GLTSCR1L
>ssc-miR-4334-5p	ENSSSCT00000023122	ENSSSCG00000021915	-
>ssc-miR-4334-5p	ENSSSCT00000026903	ENSSSCG00000027031	-
>ssc-miR-4334-5p	ENSSSCT00000028379	ENSSSCG00000028079	RPL15
>ssc-miR-4334-5p	ENSSSCT00000032510	ENSSSCG00000030639	-
>ssc-miR-4334-5p	ENSSSCT00000034533	ENSSSCG00000005939	FAM135B
>ssc-miR-4334-5p	ENSSSCT00000006522	ENSSSCG00000005939	FAM135B
>ssc-miR-4334-5p	ENSSSCT00000002387	ENSSSCG00000002134	RNASE10
>ssc-miR-4334-5p	ENSSSCT00000015658	ENSSSCG00000014331	KDM3B
>ssc-miR-4334-5p	ENSSSCT00000011760	ENSSSCG00000010748	-
>ssc-miR-4334-5p	ENSSSCT00000035757	ENSSSCG00000017638	BZRAP1
>ssc-miR-4334-5p	ENSSSCT00000019200	ENSSSCG00000017638	BZRAP1
>ssc-miR-4334-5p	ENSSSCT00000012690	ENSSSCG00000011594	NR2C2
>ssc-miR-4334-5p	ENSSSCT00000024646	ENSSSCG00000023008	-
>ssc-miR-4334-5p	ENSSSCT00000024991	ENSSSCG00000021390	-
>ssc-miR-4334-5p	ENSSSCT00000002656	ENSSSCG00000002389	VASH1
>ssc-miR-4334-5p	ENSSSCT00000025707	ENSSSCG00000029593	FOXN2
>ssc-miR-4334-5p	ENSSSCT00000004692	ENSSSCG00000004245	FAM184A
>ssc-miR-4334-5p	ENSSSCT00000009363	ENSSSCG00000008558	AGBL5
>ssc-miR-4334-5p	ENSSSCT00000023134	ENSSSCG00000008558	AGBL5
>ssc-miR-4334-5p	ENSSSCT00000023134	ENSSSCG00000008558	AGBL5
>ssc-miR-4334-5p	ENSSSCT00000012786	ENSSSCG00000011679	ATR
>ssc-miR-4334-5p	ENSSSCT00000005107	ENSSSCG00000004624	MAPK6
>ssc-miR-4334-5p	ENSSSCT00000005107	ENSSSCG00000004624	MAPK6
>ssc-miR-4334-5p	ENSSSCT00000022706	ENSSSCG00000029495	-
>ssc-miR-4334-5p	ENSSSCT00000025742	ENSSSCG00000026855	-
>ssc-miR-4334-5p	ENSSSCT00000006030	ENSSSCG00000005484	ZNF618
>ssc-miR-4334-5p	ENSSSCT00000018259	ENSSSCG00000016772	-
>ssc-miR-4334-5p	ENSSSCT00000014599	ENSSSCG00000013367	GTF2H1
>ssc-miR-4334-5p	ENSSSCT00000005942	ENSSSCG00000005399	RNF20
>ssc-miR-4334-5p	ENSSSCT00000005942	ENSSSCG00000005399	RNF20
>ssc-miR-4334-5p	ENSSSCT00000024024	ENSSSCG00000023722	-
>ssc-miR-4334-5p	ENSSSCT00000027944	ENSSSCG00000024158	-
>ssc-miR-4334-5p	ENSSSCT00000004405	ENSSSCG00000003983	SMAP1L
>ssc-miR-4334-5p	ENSSSCT00000004405	ENSSSCG00000003983	SMAP1L
>ssc-miR-4334-5p	ENSSSCT00000029053	ENSSSCG00000021238	HSD3B7
>ssc-miR-4334-5p	ENSSSCT00000007510	ENSSSCG00000006857	COL11A1
>ssc-miR-4334-5p	ENSSSCT00000010109	ENSSSCG00000009230	WDFY3
>ssc-miR-4334-5p	ENSSSCT00000025637	ENSSSCG00000022165	-
>ssc-miR-4334-5p	ENSSSCT00000018964	ENSSSCG00000017420	CNP
>ssc-miR-4334-5p	ENSSSCT00000010803	ENSSSCG00000009856	NOS1
>ssc-miR-4334-5p	ENSSSCT00000012112	ENSSSCG00000011068	-
>ssc-miR-4334-5p	ENSSSCT00000016656	ENSSSCG00000015285	LRRN2
>ssc-miR-4334-5p	ENSSSCT00000008141	ENSSSCG00000007437	SLC12A5
>ssc-miR-4334-5p	ENSSSCT00000026067	ENSSSCG00000022661	FCHO2
>ssc-miR-4334-5p	ENSSSCT00000015704	ENSSSCG00000014374	DND1
>ssc-miR-4334-5p	ENSSSCT00000024631	ENSSSCG00000028060	SLC4A8
>ssc-miR-4334-5p	ENSSSCT00000009983	ENSSSCG00000009116	-
>ssc-miR-4334-5p	ENSSSCT00000018508	ENSSSCG00000016996	STK10
>ssc-miR-4334-5p	ENSSSCT00000023346	ENSSSCG00000030663	SERPINB9
>ssc-miR-4334-5p	ENSSSCT00000017168	ENSSSCG00000015767	SPATA4
>ssc-miR-4334-5p	ENSSSCT00000017238	ENSSSCG00000015830	UNC5D
>ssc-miR-4334-5p	ENSSSCT00000033176	ENSSSCG00000012770	FAM58A
>ssc-miR-4334-5p	ENSSSCT00000013961	ENSSSCG00000012770	FAM58A
>ssc-miR-4334-5p	ENSSSCT00000036278	ENSSSCG00000012770	FAM58A
>ssc-miR-4334-5p	ENSSSCT00000034383	ENSSSCG00000012770	FAM58A
>ssc-miR-4334-5p	ENSSSCT00000032499	ENSSSCG00000026663	-
>ssc-miR-4334-5p	ENSSSCT00000030051	ENSSSCG00000027813	-
>ssc-miR-4334-5p	ENSSSCT00000030051	ENSSSCG00000027813	-
>ssc-miR-4334-5p	ENSSSCT00000014909	ENSSSCG00000013648	TYK2
>ssc-miR-4334-5p	ENSSSCT00000013009	ENSSSCG00000011890	NR1I2
>ssc-miR-4334-5p	ENSSSCT00000013009	ENSSSCG00000011890	NR1I2
>ssc-miR-4334-5p	ENSSSCT00000013011	ENSSSCG00000011890	NR1I2
>ssc-miR-4334-5p	ENSSSCT00000013011	ENSSSCG00000011890	NR1I2
>ssc-miR-4334-5p	ENSSSCT00000004851	ENSSSCG00000004388	ARMC2
>ssc-miR-4334-5p	ENSSSCT00000024602	ENSSSCG00000020817	RPS16
>ssc-miR-4334-5p	ENSSSCT00000011765	ENSSSCG00000010753	-
>ssc-miR-4334-5p	ENSSSCT00000029161	ENSSSCG00000028997	-
>ssc-miR-4334-5p	ENSSSCT00000001660	ENSSSCG00000001488	GCLC
>ssc-miR-4334-5p	ENSSSCT00000014160	ENSSSCG00000012955	KLC2
>ssc-miR-4334-5p	ENSSSCT00000028939	ENSSSCG00000024508	SMARCAL1
>ssc-miR-4334-5p	ENSSSCT00000028939	ENSSSCG00000024508	SMARCAL1
>ssc-miR-4334-5p	ENSSSCT00000025696	ENSSSCG00000030225	TRA2B
>ssc-miR-4334-5p	ENSSSCT00000023754	ENSSSCG00000027044	-
>ssc-miR-4334-5p	ENSSSCT00000011079	ENSSSCG00000010118	HIRA
>ssc-miR-4334-5p	ENSSSCT00000011079	ENSSSCG00000010118	HIRA
>ssc-miR-4334-5p	ENSSSCT00000011079	ENSSSCG00000010118	HIRA
>ssc-miR-4334-5p	ENSSSCT00000027405	ENSSSCG00000025649	-
>ssc-miR-4334-5p	ENSSSCT00000007717	ENSSSCG00000007048	CRLS1
>ssc-miR-4334-5p	ENSSSCT00000033883	ENSSSCG00000025924	IGFBP5
>ssc-miR-4334-5p	ENSSSCT00000032259	ENSSSCG00000025924	IGFBP5
>ssc-miR-4334-5p	ENSSSCT00000010671	ENSSSCG00000009733	-
>ssc-miR-4334-5p	ENSSSCT00000012434	ENSSSCG00000011357	SHISA5
>ssc-miR-4334-5p	ENSSSCT00000009788	ENSSSCG00000008936	AMTN
>ssc-miR-4334-5p	ENSSSCT00000017460	ENSSSCG00000016035	COL5A2
>ssc-miR-4334-5p	ENSSSCT00000008519	ENSSSCG00000007772	STX1B
>ssc-miR-4334-5p	ENSSSCT00000016174	ENSSSCG00000014822	-
>ssc-miR-4334-5p	ENSSSCT00000016174	ENSSSCG00000014822	-
>ssc-miR-4334-5p	ENSSSCT00000028982	ENSSSCG00000028973	MED18
>ssc-miR-4334-5p	ENSSSCT00000029038	ENSSSCG00000026590	-
>ssc-miR-4334-5p	ENSSSCT00000016480	ENSSSCG00000015114	NLRX1
>ssc-miR-4334-5p	ENSSSCT00000004853	ENSSSCG00000004390	SESN1
>ssc-miR-4334-5p	ENSSSCT00000019237	ENSSSCG00000017673	INTS2
>ssc-miR-4334-5p	ENSSSCT00000031474	ENSSSCG00000022200	-
>ssc-miR-4334-5p	ENSSSCT00000009184	ENSSSCG00000008387	PEX13
>ssc-miR-4334-5p	ENSSSCT00000033239	ENSSSCG00000006061	ZNF706
>ssc-miR-4334-5p	ENSSSCT00000016893	ENSSSCG00000015506	-
>ssc-miR-4334-5p	ENSSSCT00000026613	ENSSSCG00000027147	CENPH
>ssc-miR-4334-5p	ENSSSCT00000026613	ENSSSCG00000027147	CENPH
>ssc-miR-4334-5p	ENSSSCT00000025330	ENSSSCG00000029788	-
>ssc-miR-4334-5p	ENSSSCT00000025330	ENSSSCG00000029788	-
>ssc-miR-4334-5p	ENSSSCT00000022705	ENSSSCG00000030298	-
>ssc-miR-4334-5p	ENSSSCT00000009789	ENSSSCG00000008937	AMBN
>ssc-miR-4334-5p	ENSSSCT00000009789	ENSSSCG00000008937	AMBN
>ssc-miR-4334-5p	ENSSSCT00000024842	ENSSSCG00000024507	-
>ssc-miR-4334-5p	ENSSSCT00000023191	ENSSSCG00000024507	-
>ssc-miR-4334-5p	ENSSSCT00000028793	ENSSSCG00000022478	-
>ssc-miR-4334-5p	ENSSSCT00000012249	ENSSSCG00000011186	COL6A5
>ssc-miR-4334-5p	ENSSSCT00000024218	ENSSSCG00000022347	-
>ssc-miR-4334-5p	ENSSSCT00000016257	ENSSSCG00000014902	ANKRD42
>ssc-miR-4334-5p	ENSSSCT00000031275	ENSSSCG00000022951	NFASC
>ssc-miR-4334-5p	ENSSSCT00000029566	ENSSSCG00000024757	-
[truncated: 85,716 more rows]
